# Supplementary material for: The Long Non-Coding RNA HOXA-AS2 Promotes Proliferation of Glioma Stem Cells and Modulates Their Inflammation Pathway Mainly through Post-Transcriptional Regulation
Source: Int J Mol Sci. 2022 Apr 25;23(9):4743. doi: 10.3390/ijms23094743 (PMC9102906; doi:10.3390/ijms23094743)
Supplement: Supplementary file 1 [file ijms-23-04743-s001.zip]

Archive with 3 entries (3 files):
- Sup table 1 primers.xlsx
- Sup table 2.xlsx
- supplementary figures.pdf
