# Supplementary material for: The Long Non-Coding RNA HOXA-AS2 Promotes Proliferation of Glioma Stem Cells and Modulates Their Inflammation Pathway Mainly through Post-Transcriptional Regulation
Source: Int J Mol Sci. 2022 Apr 25;23(9):4743. doi: 10.3390/ijms23094743 (PMC9102906; doi:10.3390/ijms23094743)
Supplement: Supplementary file 1 [file ijms-23-04743-s001.zip › Sup table 1 primers.xlsx]

## Sheet: Primers
RT-qPCR Analysis
Locus	Location	Primer name	Primer sequences 5' > 3'
HOXA-AS2	transcript	RT HOX-AS2 F	CCGGAGATAAGCGCTAGTGC
		RT HOX-AS2 R	AACCTTTAGGCCTTCGCGA
HOTAIR	transcript	RT HOTAIR F	GGTAGAAAAAGCAACCACGAAGC
		RT HOTAIR R	ACATAAACCTCTGTCTGTGAGTGCC
HOTAIRM1	transcript	RT HOTAIRM1 F	ACCCACATTTCAACCCCCTC
		RT HOTAIRM1 R	ACTATGGCTGGTTTCTGGCC
HOTTIP	transcript	RT HOTTIP F	GTCTCAGCTCCACAGACGAC
		RT HOTTIP R	TCCTTGCTCAGGGACTCTCT
PPIA	transcript	RT PPIA F	TCTGGTTCCTTCTGCGTGAA
		RT PPIA R	CACCCAGGGAATACGTAACCA
TBP	transcript	RT TBP F	TGCCCG-AAACGCCGA-ATA-TA
		RT TBP R	CGTGGTTCGTGGCTCTCTTA
HPRT1	transcript	RT HPRT F	GCTTTCCTTGGTCAGGCAGTA
		RT HPRT R	ACTTCGTGGGGTCCTTTTCAC
Race Analysis
Locus	Location	Primer name	Primer sequences 5' > 3'
HOXA-AS2 5' Race	Exon 2 of ENST0000522193.1	HOX-AS2-5'Race	GCGAGTGCGGGGCCTCAGGCAGACAAA
		HOX-AS2-5'Race nested	TGTCGCCAGTCCCAGCTCGCTGTTGAG
HOXA-AS2 3' Race	Exon 2 of ENST0000522193.1	HOX-AS2-3'Race	CTCATGCCGAAGGAAAGGCAAAATGC
		HOX-AS2-3'Race nested	ACTCACAGCCTCCGCAGTCGCCTT-A
ChIP Analysis
Locus	Location	Primer name	Primer sequences 5' > 3'
HOXA-AS2	promoter	ChIP HOX-AS2 F2	CTCAGCATCAGCCGAGATGG
		ChIP HOX-AS2 R2	CTGCTGCCCTCGGGAAGG
SP6	promoter	ChIP SP6- F	TGCAGGAGCTTGGAAAAGGG
		ChIP SP6 R	ACTTACCAGGGCCACACGAG
TBP	promoter	ChIP TBP F	AACACAGCAGAGTAGGGCAC
		ChIP TBP R	TGTACTCTTTTCTGACGGTTCG
ShRNA
Locus	name	Primer name	Primer sequences 5' > 3'
HOXA-AS2	ShRNA2	mature sense	AAACCACGCTTTTCCCGTA
		mature antisense	TACGGGAAAAGCGTGGTTT
HOXA-AS2	ShRNA3	mature sense	GAATCGCCTTTTCCGGTGT
		mature antisense	ACACCGGAAAAGGCGATTC
