# Supplementary material for: The Long Non-Coding RNA HOXA-AS2 Promotes Proliferation of Glioma Stem Cells and Modulates Their Inflammation Pathway Mainly through Post-Transcriptional Regulation
Source: Int J Mol Sci. 2022 Apr 25;23(9):4743. doi: 10.3390/ijms23094743 (PMC9102906; doi:10.3390/ijms23094743)
Supplement: Supplementary file 1 [file ijms-23-04743-s001.zip › Sup table 2.xlsx]

## Sheet: 2022_02_28_bilan_epression_chro
chr	source	type	start	end	strand	ID	gene_name	GSC_11_Exp	GSC_6_Exp	GSC_6_prom_K4me3	GSC_6_prom_K27ac	GSC_6_prom_K27me3
chr1	HAVANA	gene	27938575	27961788	-	ENSG00000000938.8	FGR	ND	upregulated	ND	ND	ND
chr7	HAVANA	gene	98836417	98908753	+	ENSG00000002079.8	MYH16	ND	upregulated	ND	ND	ND
chr2	HAVANA	gene	202047604	202094129	+	ENSG00000003400.10	CASP10	upregulated	upregulated	ND	ND	ND
chr8	HAVANA	gene	17354597	17428082	+	ENSG00000003989.12	SLC7A2	downregulated	ND	ND	ND	ND
chr4	HAVANA	gene	15779898	15854853	+	ENSG00000004468.8	CD38	upregulated	ND	ND	ND	ND
chr17	HAVANA	gene	3763609	3798185	-	ENSG00000004660.10	CAMKK1	ND	upregulated	ND	ND	ND
chr19	HAVANA	gene	36245469	36248980	-	ENSG00000004776.7	HSPB6	downregulated	downregulated	ND	ND	ND
chr7	HAVANA	gene	11409984	11871824	-	ENSG00000005108.11	THSD7A	ND	downregulated	ND	ND	ND
chr2	HAVANA	gene	75879126	75938115	-	ENSG00000005436.9	GCFC2	ND	upregulated	ND	ND	ND
chr17	HAVANA	gene	7191571	7197934	-	ENSG00000006047.8	YBX2	ND	upregulated	ND	ND	ND
chr17	HAVANA	gene	43340488	43394414	-	ENSG00000006062.9	MAP3K14	ND	upregulated	ND	ND	ND
chr17	HAVANA	gene	34415602	34417515	-	ENSG00000006075.11	CCL3	upregulated	ND	ND	ND	ND
chr16	HAVANA	gene	57406370	57418960	+	ENSG00000006210.6	CX3CL1	upregulated	ND	ND	ND	ND
chr17	HAVANA	gene	48638429	48704835	+	ENSG00000006283.13	CACNA1G	ND	downregulated	ND	ND	ND
chr7	HAVANA	gene	139784546	139876835	-	ENSG00000006459.6	JHDM1D	ND	upregulated	ND	ND	ND
chr17	HAVANA	gene	26083792	26127525	-	ENSG00000007171.12	NOS2	ND	downregulated	ND	ND	ND
chr16	HAVANA	gene	834974	838397	-	ENSG00000007376.3	RPUSD1	ND	upregulated	ND	ND	ND
chr3	HAVANA	gene	50400233	50541675	-	ENSG00000007402.7	CACNA2D2	upregulated	ND	ND	ND	ND
chr1	HAVANA	gene	169691781	169733846	-	ENSG00000007908.11	SELE	ND	upregulated	ND	ND	ND
chr1	HAVANA	gene	23832922	23857712	-	ENSG00000007968.6	E2F2	downregulated	downregulated	ND	ND	ND
chr6	HAVANA	gene	15246527	15522252	+	ENSG00000008083.9	JARID2	downregulated	ND	ND	ND	ND
chr7	HAVANA	gene	87563458	87832204	+	ENSG00000008277.10	ADAM22	ND	downregulated	ND	ND	ND
chr16	HAVANA	gene	3115298	3131908	+	ENSG00000008517.12	IL32	upregulated	upregulated	Gain	ND	ND
chr22	HAVANA	gene	51039114	51052409	+	ENSG00000008735.10	MAPK8IP2	upregulated	upregulated	ND	ND	ND
chr1	HAVANA	gene	115259534	115301297	-	ENSG00000009307.11	CSDE1	ND	ND	Gain	ND	ND
chr6	HAVANA	gene	36322419	36356164	-	ENSG00000010030.9	ETV7	ND	upregulated	ND	ND	ND
chr12	HAVANA	gene	6602522	6641121	+	ENSG00000010292.8	NCAPD2	ND	downregulated	ND	ND	ND
chr19	HAVANA	gene	3750817	3761697	-	ENSG00000011132.7	APBA3	ND	upregulated	ND	ND	ND
chr7	HAVANA	gene	36429415	36493400	+	ENSG00000011426.6	ANLN	downregulated	downregulated	ND	ND	ND
chr16	HAVANA	gene	21169698	21191937	+	ENSG00000011638.6	TMEM159	upregulated	ND	ND	ND	ND
chr19	HAVANA	gene	45910591	45982086	-	ENSG00000012061.11	ERCC1	ND	ND	ND	Loss	ND
chr19	HAVANA	gene	35810164	35838258	+	ENSG00000012124.10	CD22	ND	upregulated	ND	ND	ND
chr3	HAVANA	gene	170177372	170303863	-	ENSG00000013293.5	SLC7A14	ND	downregulated	ND	ND	ND
chr3	HAVANA	gene	170136653	170578169	+	ENSG00000013297.6	CLDN11	ND	downregulated	ND	ND	ND
chr4	HAVANA	gene	1723227	1746898	+	ENSG00000013810.14	TACC3	downregulated	ND	ND	ND	ND
chr7	HAVANA	gene	44552134	44580914	-	ENSG00000015520.10	NPC1L1	ND	upregulated	ND	ND	ND
chr8	HAVANA	gene	27092840	27115937	-	ENSG00000015592.12	STMN4	ND	upregulated	ND	ND	ND
chr5	HAVANA	gene	149781200	149792492	-	ENSG00000019582.10	CD74	ND	downregulated	ND	ND	ND
chr14	HAVANA	gene	78708734	80330762	+	ENSG00000021645.13	NRXN3	downregulated	downregulated	ND	ND	ND
chr11	HAVANA	gene	102188215	102210134	+	ENSG00000023445.9	BIRC3	upregulated	upregulated	ND	ND	ND
chr1	HAVANA	gene	150121373	150136916	+	ENSG00000023902.9	PLEKHO1	ND	upregulated	ND	ND	ND
chr1	HAVANA	gene	68939835	68962904	-	ENSG00000024526.12	DEPDC1	downregulated	downregulated	ND	ND	ND
chr22	HAVANA	gene	50964181	50968485	-	ENSG00000025708.8	TYMP	ND	upregulated	ND	ND	ND
chr20	HAVANA	gene	62290653	62330037	+	ENSG00000026036.16	RTEL1-TNFRSF6B	ND	upregulated	ND	ND	ND
chr20	HAVANA	gene	49620193	49639666	-	ENSG00000026559.9	KCNG1	ND	upregulated	ND	ND	ND
chr19	HAVANA	gene	42590263	42700737	-	ENSG00000028277.16	POU2F2	upregulated	ND	ND	ND	ND
chr8	HAVANA	gene	41510739	41754280	-	ENSG00000029534.15	ANK1	upregulated	ND	ND	ND	ND
chr5	HAVANA	gene	137273649	137387650	-	ENSG00000031003.6	FAM13B	ND	upregulated	ND	ND	ND
chr6	HAVANA	gene	49431091	49460820	+	ENSG00000031691.6	CENPQ	ND	downregulated	ND	ND	ND
chr19	HAVANA	gene	4903092	4962165	+	ENSG00000034063.9	UHRF1	downregulated	downregulated	ND	ND	ND
chr5	HAVANA	gene	59892739	59996017	-	ENSG00000035499.8	DEPDC1B	downregulated	downregulated	ND	ND	ND
chr8	HAVANA	gene	20002366	20040717	-	ENSG00000036565.10	SLC18A1	ND	downregulated	ND	ND	ND
chr11	HAVANA	gene	119225925	119252436	-	ENSG00000036672.11	USP2	ND	ND	Gain	ND	ND
chr8	HAVANA	gene	15965387	16424999	-	ENSG00000038945.10	MSR1	ND	ND	Gain	ND	ND
chr5	HAVANA	gene	157052687	157098488	-	ENSG00000039600.6	SOX30	ND	upregulated	ND	ND	ND
chr5	HAVANA	gene	24487209	24645087	-	ENSG00000040731.6	CDH10	ND	downregulated	ND	ND	ND
chr18	HAVANA	gene	52385091	52562747	+	ENSG00000041353.5	RAB27B	upregulated	ND	ND	ND	ND
chr1	HAVANA	gene	215796236	216596738	-	ENSG00000042781.8	USH2A	ND	downregulated	ND	ND	ND
chr1	HAVANA	gene	40306723	40349183	-	ENSG00000043514.11	TRIT1	ND	upregulated	ND	ND	ND
chr5	HAVANA	gene	137946656	138270723	+	ENSG00000044115.16	CTNNA1	ND	ND	Gain	ND	ND
chr8	HAVANA	gene	68864353	69149265	+	ENSG00000046889.14	PREX2	downregulated	ND	ND	ND	ND
chr1	HAVANA	gene	40766159	40783488	-	ENSG00000049089.9	COL9A2	upregulated	ND	ND	ND	ND
chr1	HAVANA	gene	7979907	8000926	-	ENSG00000049249.4	TNFRSF9	upregulated	upregulated	ND	ND	ND
chr2	HAVANA	gene	33172039	33624576	+	ENSG00000049323.11	LTBP1	upregulated	ND	ND	Gain	ND
chr11	HAVANA	gene	11984653	12031316	-	ENSG00000050165.13	DKK3	ND	downregulated	ND	ND	ND
chr4	HAVANA	gene	122052563	122148621	-	ENSG00000050730.11	TNIP3	upregulated	ND	ND	ND	ND
chr5	HAVANA	gene	177664619	178017556	-	ENSG00000050767.11	COL23A1	ND	downregulated	ND	ND	ND
chr15	HAVANA	gene	40986972	41024354	+	ENSG00000051180.12	RAD51	downregulated	downregulated	ND	ND	ND
chr3	HAVANA	gene	121150278	121264853	-	ENSG00000051341.9	POLQ	downregulated	ND	ND	ND	ND
chr5	HAVANA	gene	175344876	175461683	-	ENSG00000051596.5	THOC3	downregulated	ND	ND	ND	ND
chr12	HAVANA	gene	19282648	19529334	+	ENSG00000052126.10	PLEKHA5	upregulated	ND	ND	ND	ND
chr10	HAVANA	gene	99116115	99161127	-	ENSG00000052749.9	RRP12	ND	upregulated	ND	ND	ND
chr4	HAVANA	gene	166248775	166264312	+	ENSG00000052802.8	MSMO1	ND	downregulated	ND	ND	ND
chr11	HAVANA	gene	2465914	2870339	+	ENSG00000053918.11	KCNQ1	ND	upregulated	ND	ND	ND
chr1	HAVANA	gene	241753404	241840678	-	ENSG00000054277.8	OPN3	downregulated	ND	ND	ND	ND
chr2	HAVANA	gene	220154345	220174370	-	ENSG00000054356.9	PTPRN	ND	upregulated	ND	ND	ND
chr1	HAVANA	gene	210501596	210849638	+	ENSG00000054392.8	HHAT	ND	downregulated	ND	ND	ND
chr14	HAVANA	gene	64319683	64693165	+	ENSG00000054654.11	SYNE2	downregulated	ND	ND	ND	ND
chr2	HAVANA	gene	37326353	37384208	-	ENSG00000055332.12	EIF2AK2	ND	upregulated	ND	ND	ND
chr17	HAVANA	gene	76783463	76837523	-	ENSG00000055483.15	USP36	ND	upregulated	ND	ND	ND
chr22	HAVANA	gene	45277042	45405880	-	ENSG00000056487.11	PHF21B	ND	upregulated	ND	ND	ND
chr9	HAVANA	gene	123664671	123691451	-	ENSG00000056558.6	TRAF1	upregulated	upregulated	ND	ND	ND
chr3	HAVANA	gene	53880607	53899827	+	ENSG00000056736.5	IL17RB	ND	downregulated	ND	ND	ND
chr7	HAVANA	gene	139723544	139763521	-	ENSG00000059378.8	PARP12	ND	upregulated	ND	ND	ND
chr9	HAVANA	gene	114393632	114432508	+	ENSG00000059769.15	DNAJC25	ND	upregulated	ND	ND	ND
chr12	HAVANA	gene	10771538	10826917	-	ENSG00000060140.4	STYK1	ND	upregulated	ND	ND	ND
chr12	HAVANA	gene	861759	1020618	+	ENSG00000060237.12	WNK1	ND	ND	Gain	ND	ND
chr20	HAVANA	gene	61436187	61445352	+	ENSG00000060491.12	OGFR	ND	upregulated	ND	ND	ND
chr1	HAVANA	gene	29563028	29653325	+	ENSG00000060656.15	PTPRU	upregulated	ND	ND	ND	ND
chr19	HAVANA	gene	50887461	50921273	+	ENSG00000062822.8	POLD1	downregulated	ND	ND	ND	ND
chr19	HAVANA	gene	49141199	49149569	-	ENSG00000063180.4	CA11	upregulated	ND	ND	ND	ND
chr12	HAVANA	gene	27058114	27091259	-	ENSG00000064102.10	ASUN	ND	ND	ND	Loss	ND
chr17	HAVANA	gene	47572655	47592379	+	ENSG00000064300.4	NGFR	upregulated	upregulated	ND	ND	ND
chr20	HAVANA	gene	45523263	45817492	+	ENSG00000064655.14	EYA2	ND	ND	Loss	ND	ND
chr19	HAVANA	gene	1040102	1065571	+	ENSG00000064687.8	ABCA7	upregulated	ND	ND	ND	ND
chr5	HAVANA	gene	121647049	121799914	+	ENSG00000064692.14	SNCAIP	ND	downregulated	ND	ND	ND
chr1	HAVANA	gene	111743393	111786062	+	ENSG00000064886.9	CHI3L2	upregulated	ND	ND	ND	ND
chr17	HAVANA	gene	8924859	9147317	+	ENSG00000065320.4	NTN1	ND	upregulated	ND	ND	ND
chr10	HAVANA	gene	13203554	13253104	+	ENSG00000065328.12	MCM10	downregulated	downregulated	ND	ND	ND
chr12	HAVANA	gene	56321103	56347811	+	ENSG00000065357.15	DGKA	upregulated	ND	ND	ND	ND
chr2	HAVANA	gene	187350883	187374090	+	ENSG00000065548.13	ZC3H15	ND	ND	Gain	ND	ND
chr6	HAVANA	gene	84569362	84677143	+	ENSG00000065615.9	CYB5R4	ND	upregulated	ND	ND	ND
chr2	HAVANA	gene	233743396	233877982	-	ENSG00000066248.10	NGEF	ND	ND	Gain	ND	ND
chr1	HAVANA	gene	197053258	197115824	-	ENSG00000066279.12	ASPM	downregulated	downregulated	ND	ND	ND
chr11	HAVANA	gene	30406040	30608419	-	ENSG00000066382.12	MPPED2	ND	downregulated	ND	ND	ND
chr2	HAVANA	gene	231280657	231408805	+	ENSG00000067066.12	SP100	ND	upregulated	ND	ND	ND
chr17	HAVANA	gene	37329709	37353956	-	ENSG00000067191.11	CACNB1	ND	upregulated	ND	ND	ND
chr16	HAVANA	gene	8715540	8740081	+	ENSG00000067365.10	METTL22	ND	upregulated	ND	ND	ND
chr1	HAVANA	gene	1981909	2116834	+	ENSG00000067606.11	PRKCZ	ND	downregulated	Gain	ND	ND
chr4	HAVANA	gene	1795034	1810599	+	ENSG00000068078.13	FGFR3	ND	downregulated	ND	ND	ND
chr17	HAVANA	gene	41158742	41166473	+	ENSG00000068079.3	IFI35	ND	upregulated	ND	ND	ND
chr17	HAVANA	gene	57232860	57282066	+	ENSG00000068489.8	PRR11	downregulated	downregulated	ND	ND	ND
chr2	HAVANA	gene	86441116	86565206	-	ENSG00000068615.12	REEP1	downregulated	downregulated	ND	ND	ND
chr11	HAVANA	gene	64494383	64512928	-	ENSG00000068831.14	RASGRP2	ND	upregulated	ND	ND	ND
chr17	HAVANA	gene	71330523	71640228	-	ENSG00000069188.12	SDK2	ND	upregulated	ND	ND	ND
chr1	HAVANA	gene	92145902	92371892	-	ENSG00000069702.6	TGFBR3	ND	downregulated	ND	ND	ND
chr1	HAVANA	gene	6472478	6484730	-	ENSG00000069812.7	HES2	upregulated	ND	Loss	ND	ND
chr19	HAVANA	gene	647526	663277	-	ENSG00000070423.13	RNF126	ND	upregulated	ND	ND	ND
chr17	HAVANA	gene	74559792	74583038	-	ENSG00000070731.5	ST6GALNAC2	upregulated	downregulated	ND	ND	ND
chr4	HAVANA	gene	10075963	10118573	-	ENSG00000071127.12	WDR1	ND	ND	ND	Loss	ND
chr5	HAVANA	gene	892758	919472	+	ENSG00000071539.9	TRIP13	downregulated	downregulated	ND	ND	ND
chr2	HAVANA	gene	171034655	171511681	+	ENSG00000071909.14	MYO3B	ND	downregulated	ND	ND	ND
chr2	HAVANA	gene	220378892	220403494	+	ENSG00000072182.8	ASIC4	upregulated	upregulated	ND	ND	ND
chr17	HAVANA	gene	19551449	19580911	+	ENSG00000072210.14	ALDH3A2	ND	downregulated	ND	ND	ND
chr5	HAVANA	gene	162887209	162918947	+	ENSG00000072571.15	HMMR	downregulated	downregulated	ND	ND	ND
chr3	HAVANA	gene	127317066	127341276	+	ENSG00000073111.9	MCM2	downregulated	ND	ND	ND	ND
chr22	HAVANA	gene	50639408	50656045	+	ENSG00000073169.9	SELO	ND	upregulated	ND	ND	ND
chr17	HAVANA	gene	38060848	38076107	-	ENSG00000073605.14	GSDMB	upregulated	ND	ND	ND	ND
chr3	HAVANA	gene	186648274	186796341	+	ENSG00000073849.10	ST6GAL1	ND	downregulated	ND	ND	ND
chr19	HAVANA	gene	15270444	15311792	-	ENSG00000074181.4	NOTCH3	upregulated	ND	ND	ND	ND
chr4	HAVANA	gene	6322305	6565327	-	ENSG00000074211.9	PPP2R2C	ND	upregulated	ND	ND	ND
chr5	HAVANA	gene	176047085	176057530	-	ENSG00000074317.6	SNCB	ND	downregulated	ND	ND	ND
chr17	HAVANA	gene	3827169	3867736	-	ENSG00000074370.13	ATP2A3	ND	ND	Loss	ND	ND
chr12	HAVANA	gene	96051583	96184930	-	ENSG00000074527.7	NTN4	upregulated	ND	ND	ND	ND
chr4	HAVANA	gene	48068410	48136273	-	ENSG00000074966.6	TXK	ND	upregulated	ND	ND	ND
chr7	HAVANA	gene	87834433	87856308	-	ENSG00000075142.9	SRI	ND	downregulated	ND	ND	ND
chr22	HAVANA	gene	46692638	46726707	+	ENSG00000075218.14	GTSE1	downregulated	downregulated	ND	ND	ND
chr18	HAVANA	gene	33767482	33852120	+	ENSG00000075643.5	MOCOS	upregulated	ND	ND	ND	ND
chr19	HAVANA	gene	36545783	36596008	+	ENSG00000075702.12	WDR62	downregulated	ND	ND	ND	ND
chr2	HAVANA	gene	136597196	136633996	-	ENSG00000076003.4	MCM6	downregulated	downregulated	ND	ND	ND
chr17	HAVANA	gene	26904588	26926297	-	ENSG00000076382.12	SPAG5	downregulated	downregulated	ND	ND	ND
chr19	HAVANA	gene	7701767	7712759	+	ENSG00000076944.10	STXBP2	upregulated	upregulated	ND	ND	ND
chr10	HAVANA	gene	104153867	104162281	+	ENSG00000077150.13	NFKB2	ND	upregulated	ND	ND	ND
chr1	HAVANA	gene	202300785	202311108	-	ENSG00000077152.5	UBE2T	downregulated	downregulated	ND	ND	ND
chr11	HAVANA	gene	89864683	89926062	+	ENSG00000077616.6	NAALAD2	ND	upregulated	ND	ND	ND
chr22	HAVANA	gene	45898118	45997015	+	ENSG00000077942.13	FBLN1	downregulated	downregulated	ND	ND	ND
chr3	HAVANA	gene	182840001	182881627	-	ENSG00000078081.3	LAMP3	ND	upregulated	ND	ND	ND
chr2	HAVANA	gene	163027194	163101661	-	ENSG00000078098.9	FAP	ND	downregulated	ND	ND	ND
chr5	HAVANA	gene	7396321	7830194	+	ENSG00000078295.11	ADCY2	ND	downregulated	ND	ND	ND
chr5	HAVANA	gene	36606457	36688436	+	ENSG00000079215.9	SLC1A3	ND	ND	Gain	ND	ND
chr19	HAVANA	gene	43011456	43065386	-	ENSG00000079385.17	CEACAM1	upregulated	upregulated	ND	ND	ND
chr19	HAVANA	gene	42905659	42931578	-	ENSG00000079435.5	LIPE	downregulated	ND	ND	ND	ND
chr16	HAVANA	gene	29802040	29816706	+	ENSG00000079616.8	KIF22	downregulated	ND	ND	ND	ND
chr6	HAVANA	gene	132617194	132722684	-	ENSG00000079931.10	MOXD1	ND	downregulated	ND	ND	ND
chr19	HAVANA	gene	55692616	55720874	-	ENSG00000080031.5	PTPRH	ND	upregulated	ND	ND	ND
chr4	HAVANA	gene	72053003	72437804	+	ENSG00000080493.9	SLC4A4	downregulated	downregulated	ND	ND	ND
chr19	HAVANA	gene	10070237	10121147	-	ENSG00000080573.6	COL5A3	ND	upregulated	ND	ND	ND
chr20	HAVANA	gene	35624752	35724398	-	ENSG00000080839.7	RBL1	downregulated	ND	ND	ND	ND
chr18	HAVANA	gene	2571510	2616634	+	ENSG00000080986.8	NDC80	downregulated	downregulated	ND	ND	ND
chr4	HAVANA	gene	74962752	74965010	-	ENSG00000081041.8	CXCL2	upregulated	upregulated	ND	ND	ND
chr2	HAVANA	gene	227867427	228028829	-	ENSG00000081052.10	COL4A4	ND	downregulated	ND	ND	ND
chr18	HAVANA	gene	63417488	63548638	+	ENSG00000081138.9	CDH7	ND	downregulated	ND	ND	ND
chr5	HAVANA	gene	34019553	34043937	-	ENSG00000082196.16	C1QTNF3	ND	upregulated	ND	ND	ND
chr1	HAVANA	gene	215179118	215410436	+	ENSG00000082482.9	KCNK2	ND	downregulated	ND	ND	ND
chr4	HAVANA	gene	5526296	5529528	+	ENSG00000082929.4	C4orf6	ND	upregulated	ND	ND	ND
chr11	HAVANA	gene	129939732	130014699	+	ENSG00000084234.12	APLP2	ND	downregulated	ND	ND	ND
chr1	HAVANA	gene	32117848	32169920	-	ENSG00000084636.13	COL16A1	ND	upregulated	ND	ND	ND
chr2	HAVANA	gene	21224301	21266945	-	ENSG00000084674.9	APOB	downregulated	downregulated	ND	ND	ND
chr3	HAVANA	gene	168801287	169381406	-	ENSG00000085276.13	MECOM	ND	ND	Gain	ND	ND
chr1	HAVANA	gene	111956936	111970399	-	ENSG00000085465.11	OVGP1	ND	upregulated	ND	ND	ND
chr7	HAVANA	gene	99965153	99997719	+	ENSG00000085514.11	PILRA	upregulated	upregulated	ND	ND	ND
chr16	HAVANA	gene	3179778	3192806	+	ENSG00000085644.9	ZNF213	ND	upregulated	ND	ND	ND
chr1	HAVANA	gene	52838501	52870131	-	ENSG00000085840.8	ORC1	downregulated	ND	ND	ND	ND
chr1	HAVANA	gene	46713360	46744145	+	ENSG00000085999.7	RAD54L	downregulated	downregulated	ND	ND	ND
chr19	HAVANA	gene	42254885	42276113	+	ENSG00000086548.8	CEACAM6	downregulated	ND	ND	ND	ND
chr5	HAVANA	gene	150883654	150948505	-	ENSG00000086570.8	FAT2	ND	downregulated	ND	ND	ND
chr11	HAVANA	gene	89057524	89322779	-	ENSG00000086991.8	NOX4	ND	upregulated	ND	ND	ND
chr19	HAVANA	gene	49375649	49379314	+	ENSG00000087074.7	PPP1R15A	ND	upregulated	ND	ND	ND
chr19	HAVANA	gene	49468558	49470135	+	ENSG00000087086.9	FTL	upregulated	ND	ND	ND	ND
chr16	HAVANA	gene	56622986	56625000	+	ENSG00000087250.4	MT3	ND	downregulated	ND	ND	ND
chr20	HAVANA	gene	58152564	58422766	+	ENSG00000087495.12	PHACTR3	ND	downregulated	ND	ND	ND
chr20	HAVANA	gene	54944445	54967393	-	ENSG00000087586.13	AURKA	downregulated	downregulated	ND	ND	ND
chr20	HAVANA	gene	30327074	30389608	+	ENSG00000088325.11	TPX2	downregulated	downregulated	ND	ND	ND
chr20	HAVANA	gene	4101627	4168394	+	ENSG00000088826.13	SMOX	ND	upregulated	ND	ND	ND
chr20	HAVANA	gene	3208063	3219836	-	ENSG00000088836.8	SLC4A11	upregulated	ND	ND	ND	ND
chr12	HAVANA	gene	113344582	113369990	+	ENSG00000089127.8	OAS1	upregulated	upregulated	Gain	ND	ND
chr19	HAVANA	gene	35606732	35615228	+	ENSG00000089356.12	FXYD3	ND	ND	Loss	ND	ND
chr17	HAVANA	gene	76210267	76221717	+	ENSG00000089685.10	BIRC5	downregulated	downregulated	ND	ND	ND
chr19	HAVANA	gene	4183351	4224811	+	ENSG00000089847.8	ANKRD24	upregulated	ND	ND	ND	ND
chr16	HAVANA	gene	30103635	30108236	-	ENSG00000090238.7	YPEL3	upregulated	ND	ND	ND	ND
chr19	HAVANA	gene	10381511	10397291	+	ENSG00000090339.4	ICAM1	ND	upregulated	ND	ND	ND
chr12	HAVANA	gene	69742121	69748014	+	ENSG00000090382.2	LYZ	downregulated	ND	ND	ND	ND
chr3	HAVANA	gene	189674517	189840226	-	ENSG00000090530.5	LEPREL1	upregulated	ND	ND	ND	ND
chr3	HAVANA	gene	184089723	184095932	-	ENSG00000090534.13	THPO	upregulated	downregulated	ND	ND	ND
chr19	HAVANA	gene	40353963	40440533	-	ENSG00000090920.9	FCGBP	downregulated	ND	ND	ND	ND
chr7	HAVANA	gene	107663993	107770801	-	ENSG00000091128.8	LAMB4	ND	upregulated	ND	ND	ND
chr17	HAVANA	gene	6354584	6459814	-	ENSG00000091622.11	PITPNM3	ND	upregulated	ND	ND	ND
chr14	HAVANA	gene	24615892	24629870	+	ENSG00000092098.12	RNF31	ND	upregulated	ND	ND	ND
chr14	HAVANA	gene	24718320	24733638	-	ENSG00000092295.7	TGM1	ND	upregulated	ND	ND	ND
chr15	HAVANA	gene	44119161	44160617	+	ENSG00000092470.7	WDR76	downregulated	downregulated	ND	ND	ND
chr1	HAVANA	gene	120202421	120286838	+	ENSG00000092621.7	PHGDH	downregulated	ND	ND	ND	ND
chr1	HAVANA	gene	36185819	36235568	-	ENSG00000092853.9	CLSPN	downregulated	downregulated	ND	ND	ND
chr22	HAVANA	gene	19466982	19508135	+	ENSG00000093009.5	CDC45	downregulated	downregulated	ND	ND	ND
chr3	HAVANA	gene	38388251	38462839	+	ENSG00000093217.5	XYLB	downregulated	ND	ND	ND	ND
chr17	HAVANA	gene	38443885	38459171	+	ENSG00000094804.5	CDC6	downregulated	ND	ND	ND	ND
chr9	HAVANA	gene	100961311	101017915	-	ENSG00000095383.15	TBC1D2	ND	upregulated	ND	ND	ND
chr1	HAVANA	gene	91966408	91991321	+	ENSG00000097046.8	CDC7	ND	downregulated	ND	ND	ND
chr10	HAVANA	gene	102106881	102124591	+	ENSG00000099194.5	SCD	ND	downregulated	ND	ND	ND
chr9	HAVANA	gene	5765076	5833117	-	ENSG00000099219.9	ERMP1	ND	downregulated	ND	ND	ND
chr10	HAVANA	gene	38645305	38667433	+	ENSG00000099251.10	HSD17B7P2	upregulated	ND	ND	ND	ND
chr19	HAVANA	gene	38826415	38861589	+	ENSG00000099338.18	CATSPERG	upregulated	ND	ND	ND	ND
chr16	HAVANA	gene	31000577	31021949	-	ENSG00000099365.5	STX1B	upregulated	ND	ND	ND	ND
chr19	HAVANA	gene	1228286	1238026	-	ENSG00000099625.8	C19orf26	ND	upregulated	ND	ND	ND
chr11	HAVANA	gene	560404	564021	+	ENSG00000099849.10	RASSF7	ND	upregulated	ND	ND	ND
chr19	HAVANA	gene	2476120	2478257	+	ENSG00000099860.4	GADD45B	upregulated	upregulated	ND	ND	ND
chr22	HAVANA	gene	19957419	20004331	-	ENSG00000099889.9	ARVCF	ND	upregulated	ND	ND	ND
chr22	HAVANA	gene	24176690	24181315	-	ENSG00000099958.10	DERL3	ND	downregulated	ND	ND	ND
chr22	HAVANA	gene	22051833	22090123	-	ENSG00000100027.10	YPEL1	ND	downregulated	ND	ND	ND
chr22	HAVANA	gene	24979718	25024972	+	ENSG00000100031.14	GGT1	upregulated	ND	ND	ND	ND
chr22	HAVANA	gene	22311397	22337213	-	ENSG00000100038.15	TOP3B	ND	upregulated	ND	ND	ND
chr22	HAVANA	gene	37886400	37915549	-	ENSG00000100065.10	CARD10	upregulated	upregulated	ND	ND	ND
chr22	HAVANA	gene	25747385	25801344	-	ENSG00000100068.7	LRP5L	upregulated	upregulated	ND	ND	ND
chr22	HAVANA	gene	31530795	31536593	-	ENSG00000100078.3	PLA2G3	ND	downregulated	ND	ND	ND
chr22	HAVANA	gene	31677579	31688520	-	ENSG00000100100.8	PIK3IP1	upregulated	ND	ND	ND	ND
chr22	HAVANA	gene	42334725	42343168	-	ENSG00000100162.10	CENPM	downregulated	downregulated	ND	ND	ND
chr22	HAVANA	gene	23401593	23487208	-	ENSG00000100218.7	RTDR1	downregulated	ND	ND	ND	ND
chr22	HAVANA	gene	43435522	43485434	-	ENSG00000100271.12	TTLL1	ND	downregulated	ND	ND	ND
chr22	HAVANA	gene	35776354	35790207	+	ENSG00000100292.12	HMOX1	upregulated	upregulated	ND	ND	ND
chr22	HAVANA	gene	35796056	35821423	+	ENSG00000100297.11	MCM5	downregulated	ND	ND	ND	ND
chr22	HAVANA	gene	35936915	35950048	+	ENSG00000100302.6	RASD2	ND	upregulated	ND	ND	ND
chr22	HAVANA	gene	39619364	39640756	-	ENSG00000100311.12	PDGFB	upregulated	ND	ND	ND	ND
chr22	HAVANA	gene	36585172	36600886	-	ENSG00000100336.13	APOL4	ND	ND	Gain	ND	ND
chr22	HAVANA	gene	36649056	36663576	+	ENSG00000100342.16	APOL1	upregulated	ND	ND	ND	ND
chr22	HAVANA	gene	44319619	44360368	+	ENSG00000100344.6	PNPLA3	ND	downregulated	ND	ND	ND
chr22	HAVANA	gene	47080308	47134158	-	ENSG00000100422.9	CERK	ND	downregulated	ND	ND	ND
chr22	HAVANA	gene	50497820	50524331	-	ENSG00000100427.11	MLC1	ND	downregulated	ND	ND	ND
chr14	HAVANA	gene	50110273	50155140	-	ENSG00000100479.8	POLE2	downregulated	ND	ND	ND	ND
chr14	HAVANA	gene	54863567	54886936	+	ENSG00000100526.15	CDKN3	downregulated	downregulated	ND	ND	ND
chr14	HAVANA	gene	77940740	77965210	-	ENSG00000100593.13	ISM2	ND	downregulated	ND	ND	ND
chr14	HAVANA	gene	77972340	78083116	-	ENSG00000100596.2	SPTLC2	ND	ND	ND	Gain	ND
chr14	HAVANA	gene	93403259	93582665	-	ENSG00000100605.12	ITPK1	ND	ND	Loss	ND	ND
chr14	HAVANA	gene	80943330	81425861	-	ENSG00000100629.12	CEP128	downregulated	ND	ND	ND	ND
chr14	HAVANA	gene	73704205	73741348	+	ENSG00000100767.11	PAPLN	ND	upregulated	ND	ND	ND
chr14	HAVANA	gene	24099324	24114848	+	ENSG00000100867.10	DHRS2	upregulated	upregulated	ND	ND	ND
chr14	HAVANA	gene	35870717	35873955	-	ENSG00000100906.6	NFKBIA	upregulated	upregulated	ND	ND	ND
chr14	HAVANA	gene	24608174	24610797	-	ENSG00000100908.9	EMC9	ND	upregulated	ND	ND	ND
chr14	HAVANA	gene	24641062	24649463	+	ENSG00000100918.8	REC8	ND	upregulated	ND	ND	ND
chr20	HAVANA	gene	44527399	44540794	-	ENSG00000100979.10	PLTP	upregulated	ND	ND	ND	ND
chr20	HAVANA	gene	25051521	25062996	-	ENSG00000100987.10	VSX1	ND	upregulated	ND	ND	ND
chr20	HAVANA	gene	25388363	25433264	+	ENSG00000101003.8	GINS1	ND	downregulated	ND	ND	ND
chr20	HAVANA	gene	42295754	42345136	+	ENSG00000101057.11	MYBL2	downregulated	downregulated	ND	ND	ND
chr20	HAVANA	gene	50003494	50179370	-	ENSG00000101096.15	NFATC2	ND	upregulated	ND	ND	ND
chr20	HAVANA	gene	61924538	61966203	+	ENSG00000101203.12	COL20A1	upregulated	ND	ND	ND	ND
chr20	HAVANA	gene	1246960	1289972	+	ENSG00000101298.9	SNPH	ND	upregulated	ND	ND	ND
chr20	HAVANA	gene	35169887	35178228	+	ENSG00000101335.5	MYL9	downregulated	ND	ND	ND	ND
chr20	HAVANA	gene	35518632	35580246	-	ENSG00000101347.7	SAMHD1	ND	upregulated	ND	ND	ND
chr20	HAVANA	gene	32263489	32274210	-	ENSG00000101412.9	E2F1	downregulated	downregulated	ND	ND	ND
chr20	HAVANA	gene	37434348	37551667	+	ENSG00000101445.5	PPP1R16B	downregulated	ND	ND	ND	ND
chr20	HAVANA	gene	37554955	37581703	+	ENSG00000101447.9	FAM83D	downregulated	downregulated	ND	ND	ND
chr20	HAVANA	gene	24449835	24647252	+	ENSG00000101463.5	SYNDIG1	downregulated	ND	ND	ND	ND
chr20	HAVANA	gene	24943561	24973615	-	ENSG00000101474.7	APMAP	ND	downregulated	ND	ND	ND
chr18	HAVANA	gene	44259081	44339220	-	ENSG00000101638.9	ST8SIA5	ND	downregulated	ND	ND	ND
chr18	HAVANA	gene	47087069	47119272	+	ENSG00000101670.7	LIPG	ND	downregulated	ND	ND	ND
chr18	HAVANA	gene	6941743	7117813	-	ENSG00000101680.9	LAMA1	ND	downregulated	ND	ND	ND
chr18	HAVANA	gene	29598335	29653176	+	ENSG00000101695.4	RNF125	ND	downregulated	ND	ND	ND
chr13	HAVANA	gene	101706130	102068843	-	ENSG00000102452.11	NALCN	downregulated	downregulated	ND	ND	ND
chr13	HAVANA	gene	108903588	108960832	+	ENSG00000102524.7	TNFSF13B	ND	upregulated	ND	ND	ND
chr13	HAVANA	gene	23755091	23899304	+	ENSG00000102683.6	SGCG	ND	upregulated	ND	ND	ND
chr13	HAVANA	gene	42031695	42045018	+	ENSG00000102760.12	RGCC	ND	downregulated	ND	ND	ND
chr13	HAVANA	gene	51928213	52028400	-	ENSG00000102786.10	INTS6	ND	upregulated	ND	ND	ND
chr16	HAVANA	gene	48572637	48654059	-	ENSG00000102921.3	N4BP1	ND	upregulated	ND	ND	ND
chr16	HAVANA	gene	68298433	68335722	+	ENSG00000103064.9	SLC7A6	ND	ND	ND	Loss	ND
chr16	HAVANA	gene	74746853	74808729	-	ENSG00000103089.4	FA2H	downregulated	ND	ND	ND	ND
chr16	HAVANA	gene	84002237	84036381	+	ENSG00000103154.5	NECAB2	ND	upregulated	ND	ND	ND
chr16	HAVANA	gene	5008318	5069159	+	ENSG00000103184.7	SEC14L5	ND	upregulated	ND	ND	ND
chr16	HAVANA	gene	3292028	3306627	-	ENSG00000103313.7	MEFV	upregulated	ND	ND	ND	ND
chr16	HAVANA	gene	29086163	29128039	+	ENSG00000103472.5	RRN3P2	ND	upregulated	ND	ND	ND
chr16	HAVANA	gene	27413483	27462115	+	ENSG00000103522.11	IL21R	downregulated	ND	ND	ND	ND
chr15	HAVANA	gene	63900817	64126141	-	ENSG00000103657.9	HERC1	ND	ND	ND	Gain	ND
chr15	HAVANA	gene	83328033	83378666	-	ENSG00000103723.8	AP3B2	upregulated	ND	ND	ND	ND
chr15	HAVANA	gene	78459810	78538030	-	ENSG00000103740.5	ACSBG1	ND	upregulated	ND	ND	ND
chr15	HAVANA	gene	65673802	65715410	-	ENSG00000103742.7	IGDCC4	upregulated	ND	ND	ND	ND
chr15	HAVANA	gene	40380091	40401093	-	ENSG00000104081.9	BMF	ND	upregulated	ND	ND	ND
chr15	HAVANA	gene	41601466	41624819	-	ENSG00000104147.4	OIP5	downregulated	downregulated	ND	ND	ND
chr15	HAVANA	gene	48431625	48470714	-	ENSG00000104177.13	MYEF2	ND	ND	Gain	ND	ND
chr8	HAVANA	gene	86376081	86393722	+	ENSG00000104267.5	CA2	upregulated	ND	ND	ND	ND
chr8	HAVANA	gene	41119481	41167016	-	ENSG00000104332.7	SFRP1	ND	downregulated	ND	ND	ND
chr8	HAVANA	gene	95653302	95719694	+	ENSG00000104413.11	ESRP1	ND	upregulated	ND	ND	ND
chr8	HAVANA	gene	80523049	80578410	+	ENSG00000104435.9	STMN2	ND	downregulated	ND	ND	ND
chr8	HAVANA	gene	101170134	101271506	+	ENSG00000104450.8	SPAG1	ND	upregulated	ND	ND	ND
chr8	HAVANA	gene	24808468	24814624	-	ENSG00000104725.9	NEFL	upregulated	ND	ND	ND	ND
chr8	HAVANA	gene	48872745	48890720	+	ENSG00000104738.12	MCM4	downregulated	ND	ND	ND	ND
chr19	HAVANA	gene	49436939	49448226	+	ENSG00000104808.3	DHDH	ND	upregulated	ND	ND	ND
chr19	HAVANA	gene	45504688	45541452	+	ENSG00000104856.9	RELB	ND	upregulated	ND	ND	ND
chr19	HAVANA	gene	45542298	45574214	+	ENSG00000104859.10	CLASRP	ND	upregulated	ND	ND	ND
chr19	HAVANA	gene	49932658	49945617	-	ENSG00000104888.5	SLC17A7	ND	upregulated	ND	ND	ND
chr19	HAVANA	gene	12917394	12924452	+	ENSG00000104889.4	RNASEH2A	downregulated	downregulated	ND	ND	ND
chr19	HAVANA	gene	2249308	2252072	+	ENSG00000104899.4	AMH	ND	upregulated	ND	ND	ND
chr19	HAVANA	gene	13842574	13874110	+	ENSG00000104957.9	CCDC130	ND	upregulated	ND	ND	ND
chr19	HAVANA	gene	14230321	14247768	-	ENSG00000105011.4	ASF1B	downregulated	downregulated	ND	ND	ND
chr19	HAVANA	gene	55644162	55660722	-	ENSG00000105048.12	TNNT1	upregulated	ND	ND	ND	ND
chr19	HAVANA	gene	4229495	4237528	+	ENSG00000105246.5	EBI3	upregulated	upregulated	ND	ND	ND
chr19	HAVANA	gene	36358801	36370693	+	ENSG00000105290.7	APLP1	ND	ND	Gain	ND	ND
chr19	HAVANA	gene	47724081	47736023	-	ENSG00000105327.11	BBC3	ND	upregulated	ND	ND	ND
chr19	HAVANA	gene	42470734	42501649	-	ENSG00000105409.11	ATP1A3	ND	upregulated	ND	ND	ND
chr19	HAVANA	gene	47906381	47922780	-	ENSG00000105419.13	MEIS3	upregulated	ND	ND	ND	ND
chr19	HAVANA	gene	48618702	48673860	-	ENSG00000105486.9	LIG1	ND	ND	ND	Gain	ND
chr19	HAVANA	gene	48551100	48614074	-	ENSG00000105499.9	PLA2G4C	ND	upregulated	ND	ND	ND
chr19	HAVANA	gene	17935589	17958880	-	ENSG00000105639.14	JAK3	upregulated	ND	ND	ND	ND
chr19	HAVANA	gene	18111941	18124911	+	ENSG00000105643.5	ARRDC2	upregulated	upregulated	ND	ND	ND
chr19	HAVANA	gene	18318771	18366229	-	ENSG00000105650.17	PDE4C	upregulated	ND	ND	ND	ND
chr7	HAVANA	gene	89874488	89940377	+	ENSG00000105792.15	C7orf63	ND	ND	Gain	ND	ND
chr7	HAVANA	gene	102952921	102985320	-	ENSG00000105821.10	DNAJC2	ND	upregulated	ND	ND	ND
chr7	HAVANA	gene	115575202	115799950	-	ENSG00000105967.11	TFEC	upregulated	upregulated	ND	ND	ND
chr7	HAVANA	gene	44866390	44887682	-	ENSG00000105968.14	H2AFV	ND	downregulated	ND	ND	ND
chr7	HAVANA	gene	27145803	27192200	-	ENSG00000105997.18	HOXA3	ND	downregulated	ND	ND	ND
chr7	HAVANA	gene	120628731	120937498	+	ENSG00000106034.13	CPED1	ND	upregulated	ND	ND	ND
chr7	HAVANA	gene	29034847	29235067	-	ENSG00000106066.9	CPVL	ND	downregulated	ND	ND	ND
chr7	HAVANA	gene	73113536	73134002	-	ENSG00000106089.7	STX1A	ND	upregulated	ND	ND	ND
chr7	HAVANA	gene	2281857	2290781	+	ENSG00000106268.11	NUDT1	ND	downregulated	ND	ND	ND
chr7	HAVANA	gene	121513143	121702090	+	ENSG00000106278.7	PTPRZ1	ND	downregulated	ND	ND	ND
chr7	HAVANA	gene	7676149	7758238	-	ENSG00000106399.7	RPA3	ND	downregulated	ND	ND	ND
chr7	HAVANA	gene	100875373	100882101	-	ENSG00000106404.9	CLDN15	ND	upregulated	ND	ND	ND
chr7	HAVANA	gene	130126012	130146133	+	ENSG00000106484.10	MEST	downregulated	ND	ND	ND	ND
chr9	HAVANA	gene	108210077	108314714	+	ENSG00000106701.7	FSD1L	ND	upregulated	ND	ND	ND
chr9	HAVANA	gene	100883257	100954922	-	ENSG00000106789.8	CORO2A	upregulated	ND	ND	ND	ND
chr9	HAVANA	gene	117096436	117156685	-	ENSG00000106948.12	AKNA	ND	upregulated	Gain	ND	ND
chr9	HAVANA	gene	35673853	35681156	+	ENSG00000107159.8	CA9	ND	upregulated	ND	ND	ND
chr9	HAVANA	gene	32455300	32526322	-	ENSG00000107201.5	DDX58	upregulated	upregulated	ND	ND	ND
chr9	HAVANA	gene	71320575	71624092	+	ENSG00000107242.13	PIP5K1B	ND	downregulated	ND	ND	ND
chr1	HAVANA	gene	1270656	1284730	-	ENSG00000107404.13	DVL1	ND	upregulated	ND	ND	ND
chr10	HAVANA	gene	96997329	97050781	-	ENSG00000107438.4	PDLIM1	upregulated	upregulated	ND	ND	ND
chr10	HAVANA	gene	116853124	117708503	+	ENSG00000107518.12	ATRNL1	ND	downregulated	ND	ND	ND
chr10	HAVANA	gene	44793038	44881941	-	ENSG00000107562.12	CXCL12	ND	upregulated	ND	ND	ND
chr10	HAVANA	gene	72972327	73062621	+	ENSG00000107731.8	UNC5B	ND	upregulated	ND	ND	ND
chr10	HAVANA	gene	90973326	91174314	-	ENSG00000107798.13	LIPA	ND	downregulated	ND	ND	ND
chr10	HAVANA	gene	103529899	103535854	-	ENSG00000107831.8	FGF8	ND	ND	Loss	ND	ND
chr10	HAVANA	gene	30722866	30750762	+	ENSG00000107968.5	MAP3K8	upregulated	upregulated	ND	ND	ND
chr17	HAVANA	gene	42385781	42396039	+	ENSG00000108309.8	RUNDC3A	upregulated	upregulated	ND	ND	ND
chr17	HAVANA	gene	38171614	38174066	+	ENSG00000108342.8	CSF3	ND	upregulated	ND	ND	ND
chr17	HAVANA	gene	56429861	56494956	-	ENSG00000108375.8	RNF43	upregulated	ND	ND	ND	ND
chr17	HAVANA	gene	57970447	58027925	+	ENSG00000108443.9	RPS6KB1	ND	ND	ND	Gain	ND
chr17	HAVANA	gene	19641297	19652256	-	ENSG00000108602.13	ALDH3A1	ND	downregulated	ND	ND	ND
chr17	HAVANA	gene	32597240	32599261	+	ENSG00000108688.7	CCL7	ND	upregulated	ND	ND	ND
chr17	HAVANA	gene	32582304	32584222	+	ENSG00000108691.5	CCL2	upregulated	ND	ND	ND	ND
chr17	HAVANA	gene	40253422	40264751	-	ENSG00000108771.8	DHX58	upregulated	upregulated	ND	ND	ND
chr17	HAVANA	gene	53342373	53402426	+	ENSG00000108924.9	HLF	ND	upregulated	ND	ND	ND
chr17	HAVANA	gene	26646121	26655707	+	ENSG00000109084.9	TMEM97	ND	downregulated	ND	ND	ND
chr4	HAVANA	gene	56461396	56502865	-	ENSG00000109255.7	NMU	ND	downregulated	ND	ND	ND
chr4	HAVANA	gene	166282346	166419472	+	ENSG00000109472.9	CPE	ND	downregulated	ND	ND	ND
chr4	HAVANA	gene	178230990	178284097	+	ENSG00000109674.3	NEIL3	downregulated	downregulated	ND	ND	ND
chr4	HAVANA	gene	186285032	186317053	-	ENSG00000109771.11	LRP2BP	upregulated	ND	ND	ND	ND
chr4	HAVANA	gene	187025573	187093821	+	ENSG00000109794.9	FAM149A	ND	downregulated	ND	ND	ND
chr4	HAVANA	gene	17812525	17846485	+	ENSG00000109805.5	NCAPG	downregulated	ND	ND	ND	ND
chr11	HAVANA	gene	125773271	125793158	+	ENSG00000109832.8	DDX25	ND	downregulated	ND	ND	ND
chr11	HAVANA	gene	88026760	88070955	-	ENSG00000109861.11	CTSC	ND	downregulated	ND	ND	ND
chr11	HAVANA	gene	47738072	47788995	-	ENSG00000109920.8	FNBP4	ND	upregulated	ND	ND	ND
chr11	HAVANA	gene	120971882	121062202	+	ENSG00000109927.5	TECTA	ND	upregulated	ND	ND	ND
chr11	HAVANA	gene	122753391	122830506	+	ENSG00000109944.6	C11orf63	ND	upregulated	ND	ND	ND
chr11	HAVANA	gene	124503009	124565603	-	ENSG00000110013.8	SIAE	ND	downregulated	ND	ND	ND
chr11	HAVANA	gene	126225535	126310239	+	ENSG00000110080.14	ST3GAL4	ND	ND	Gain	ND	ND
chr11	HAVANA	gene	69455855	69469242	+	ENSG00000110092.3	CCND1	ND	upregulated	ND	ND	ND
chr11	HAVANA	gene	6469843	6495689	-	ENSG00000110171.14	TRIM3	upregulated	ND	ND	ND	ND
chr11	HAVANA	gene	71900602	71907345	+	ENSG00000110195.7	FOLR1	ND	downregulated	ND	ND	ND
chr11	HAVANA	gene	33563618	33695648	+	ENSG00000110427.10	KIAA1549L	downregulated	ND	ND	ND	ND
chr11	HAVANA	gene	35272753	35441610	-	ENSG00000110436.7	SLC1A2	ND	downregulated	ND	ND	ND
chr11	HAVANA	gene	60704556	60720002	-	ENSG00000110446.5	SLC15A3	ND	upregulated	Gain	ND	ND
chr11	HAVANA	gene	2920951	2946476	+	ENSG00000110628.9	SLC22A18	ND	upregulated	ND	ND	ND
chr11	HAVANA	gene	107661717	107799019	-	ENSG00000110660.10	SLC35F2	upregulated	ND	ND	ND	ND
chr12	HAVANA	gene	109015686	109027735	-	ENSG00000110876.8	SELPLG	ND	upregulated	ND	ND	ND
chr12	ENSEMBL	gene	56732663	56734193	+	ENSG00000110944.4	IL23A	upregulated	ND	ND	ND	ND
chr12	HAVANA	gene	58156117	58162769	-	ENSG00000111012.5	CYP27B1	upregulated	upregulated	ND	ND	ND
chr12	HAVANA	gene	57853918	57866045	+	ENSG00000111087.5	GLI1	ND	upregulated	ND	ND	ND
chr12	HAVANA	gene	2966847	2986206	-	ENSG00000111206.8	FOXM1	downregulated	downregulated	ND	ND	ND
chr12	HAVANA	gene	4647950	4669214	+	ENSG00000111247.10	RAD51AP1	downregulated	downregulated	ND	ND	ND
chr12	HAVANA	gene	113376157	113411054	+	ENSG00000111331.8	OAS3	ND	upregulated	ND	ND	ND
chr12	HAVANA	gene	113416200	113449528	+	ENSG00000111335.8	OAS2	ND	upregulated	ND	ND	ND
chr12	HAVANA	gene	14978503	14996429	-	ENSG00000111339.6	ART4	ND	ND	ND	Gain	ND
chr12	HAVANA	gene	15034115	15038860	-	ENSG00000111341.5	MGP	ND	downregulated	ND	ND	ND
chr12	HAVANA	gene	54694986	54745633	+	ENSG00000111481.5	COPZ1	ND	ND	ND	Loss	ND
chr12	HAVANA	gene	6953957	6961230	-	ENSG00000111665.7	CDCA3	downregulated	downregulated	ND	ND	ND
chr12	HAVANA	gene	22216707	22589975	-	ENSG00000111728.6	ST8SIA1	ND	ND	Gain	ND	ND
chr12	HAVANA	gene	8276228	8291203	+	ENSG00000111729.8	CLEC4A	ND	upregulated	ND	ND	ND
chr12	HAVANA	gene	106976685	107156581	+	ENSG00000111783.8	RFX4	ND	downregulated	ND	ND	ND
chr12	HAVANA	gene	107168373	107283090	+	ENSG00000111785.14	RIC8B	ND	ND	ND	Loss	ND
chr6	HAVANA	gene	10492456	10629601	+	ENSG00000111846.11	GCNT2	ND	downregulated	ND	ND	ND
chr6	HAVANA	gene	89966927	90025018	-	ENSG00000111886.9	GABRR2	ND	upregulated	ND	ND	ND
chr6	HAVANA	gene	150285143	150294846	+	ENSG00000111981.4	ULBP1	ND	upregulated	ND	ND	ND
chr6	HAVANA	gene	160090089	160183561	-	ENSG00000112096.12	SOD2	upregulated	ND	ND	ND	ND
chr6	HAVANA	gene	52128807	52149679	-	ENSG00000112118.13	MCM3	downregulated	ND	ND	ND	ND
chr6	HAVANA	gene	70924764	71012786	-	ENSG00000112280.11	COL9A1	ND	downregulated	ND	ND	ND
chr6	HAVANA	gene	24495080	24537435	+	ENSG00000112294.8	ALDH5A1	ND	downregulated	ND	ND	ND
chr6	HAVANA	gene	133002729	133035188	-	ENSG00000112299.7	VNN1	upregulated	ND	ND	ND	ND
chr6	HAVANA	gene	138483058	138665800	+	ENSG00000112379.8	KIAA1244	ND	upregulated	ND	ND	ND
chr6	HAVANA	gene	142622991	142767403	+	ENSG00000112414.10	GPR126	ND	downregulated	ND	ND	ND
chr6	HAVANA	gene	41651716	41703997	-	ENSG00000112561.13	TFEB	ND	upregulated	ND	ND	ND
chr6	HAVANA	gene	80713604	80752244	+	ENSG00000112742.5	TTK	downregulated	downregulated	ND	ND	ND
chr5	HAVANA	gene	9035138	9546187	-	ENSG00000112902.7	SEMA5A	ND	downregulated	ND	ND	ND
chr5	HAVANA	gene	137514408	137523404	+	ENSG00000112984.7	KIF20A	downregulated	downregulated	ND	ND	ND
chr5	HAVANA	gene	139937853	139973337	-	ENSG00000113108.13	APBB3	upregulated	ND	ND	ND	ND
chr5	HAVANA	gene	151040657	151066726	-	ENSG00000113140.6	SPARC	ND	downregulated	ND	ND	ND
chr5	HAVANA	gene	74664311	74807963	-	ENSG00000113163.11	COL4A3BP	ND	downregulated	ND	ND	ND
chr5	HAVANA	gene	140480234	140483406	+	ENSG00000113205.2	PCDHB3	ND	downregulated	ND	ND	ND
chr5	HAVANA	gene	126112315	126172712	+	ENSG00000113368.7	LMNB1	downregulated	downregulated	ND	ND	ND
chr5	HAVANA	gene	32689176	32791819	+	ENSG00000113389.11	NPR3	ND	upregulated	ND	ND	ND
chr5	HAVANA	gene	92953775	93447404	-	ENSG00000113391.12	FAM172A	ND	downregulated	ND	ND	ND
chr5	HAVANA	gene	127873706	128369335	+	ENSG00000113396.8	SLC27A6	ND	downregulated	ND	ND	ND
chr5	HAVANA	gene	1050499	1112150	-	ENSG00000113504.15	SLC12A7	ND	upregulated	ND	ND	ND
chr5	HAVANA	gene	100142639	100238970	-	ENSG00000113532.8	ST8SIA4	ND	downregulated	ND	ND	ND
chr5	HAVANA	gene	141323150	141349304	-	ENSG00000113555.4	PCDH12	downregulated	ND	ND	ND	ND
chr5	HAVANA	gene	172741716	172756506	-	ENSG00000113739.6	STC2	ND	upregulated	ND	ND	ND
chr3	HAVANA	gene	165490692	165555260	-	ENSG00000114200.5	BCHE	downregulated	downregulated	ND	ND	ND
chr3	HAVANA	gene	48555117	48599448	-	ENSG00000114268.7	PFKFB4	ND	upregulated	ND	ND	ND
chr3	HAVANA	gene	48601506	48632700	-	ENSG00000114270.11	COL7A1	ND	upregulated	ND	ND	ND
chr3	HAVANA	gene	193853934	193856521	+	ENSG00000114315.3	HES1	upregulated	ND	ND	ND	ND
chr3	HAVANA	gene	179512746	179754841	-	ENSG00000114757.14	PEX5L	ND	upregulated	ND	ND	ND
chr3	HAVANA	gene	155093369	155462856	-	ENSG00000114805.12	PLCH1	ND	downregulated	ND	ND	ND
chr3	HAVANA	gene	42530791	42579059	+	ENSG00000114812.8	VIPR1	ND	downregulated	ND	ND	ND
chr2	HAVANA	gene	207308263	207485851	+	ENSG00000114948.8	ADAM23	ND	downregulated	ND	ND	ND
chr2	HAVANA	gene	113531492	113542167	-	ENSG00000115008.5	IL1A	upregulated	upregulated	ND	ND	ND
chr2	HAVANA	gene	228678558	228682272	+	ENSG00000115009.7	CCL20	upregulated	upregulated	ND	ND	ND
chr2	HAVANA	gene	24300303	24308731	-	ENSG00000115129.9	TP53I3	upregulated	ND	ND	ND	ND
chr2	HAVANA	gene	26987157	27023935	+	ENSG00000115163.10	CENPA	downregulated	downregulated	ND	ND	ND
chr2	HAVANA	gene	163123589	163175213	-	ENSG00000115267.5	IFIH1	upregulated	upregulated	ND	ND	ND
chr2	HAVANA	gene	56093102	56151274	-	ENSG00000115380.14	EFEMP1	ND	downregulated	ND	ND	ND
chr2	HAVANA	gene	191829084	191885686	-	ENSG00000115415.14	STAT1	ND	upregulated	ND	ND	ND
chr2	HAVANA	gene	191745553	191830278	+	ENSG00000115419.8	GLS	ND	ND	ND	Loss	ND
chr2	HAVANA	gene	233470767	233547491	+	ENSG00000115468.7	EFHD1	upregulated	ND	ND	ND	ND
chr2	HAVANA	gene	86667770	86719839	+	ENSG00000115548.12	KDM3A	ND	ND	Gain	ND	ND
chr2	HAVANA	gene	219472488	219501907	+	ENSG00000115556.9	PLCD4	upregulated	ND	ND	ND	ND
chr2	HAVANA	gene	198669426	199437305	+	ENSG00000115896.11	PLCL1	ND	upregulated	ND	ND	ND
chr2	HAVANA	gene	68592305	68624585	+	ENSG00000115956.9	PLEK	ND	upregulated	ND	ND	ND
chr2	HAVANA	gene	70484518	70508323	+	ENSG00000116005.7	PCYOX1	ND	downregulated	ND	ND	ND
chr1	HAVANA	gene	68150744	68154021	+	ENSG00000116717.7	GADD45A	upregulated	upregulated	ND	ND	ND
chr1	HAVANA	gene	68894505	68915642	-	ENSG00000116745.6	RPE65	ND	downregulated	ND	ND	ND
chr1	HAVANA	gene	114522063	114524876	+	ENSG00000116774.7	OLFML3	downregulated	ND	ND	ND	ND
chr1	HAVANA	gene	199996730	200146552	+	ENSG00000116833.9	NR5A2	upregulated	ND	ND	ND	ND
chr1	HAVANA	gene	236139130	236228462	-	ENSG00000116962.10	NID1	ND	downregulated	ND	ND	ND
chr1	HAVANA	gene	232533711	232697304	-	ENSG00000116991.6	SIPA1L2	upregulated	ND	Loss	ND	ND
chr1	HAVANA	gene	20438432	20446050	-	ENSG00000117215.10	PLA2G2D	ND	downregulated	ND	ND	ND
chr1	HAVANA	gene	89472349	89488577	-	ENSG00000117226.7	GBP3	upregulated	ND	ND	ND	ND
chr1	HAVANA	gene	20969150	20978686	-	ENSG00000117242.7	PINK1-AS	ND	downregulated	ND	ND	ND
chr1	HAVANA	gene	20990507	21044510	-	ENSG00000117245.8	KIF17	ND	upregulated	ND	ND	ND
chr1	HAVANA	gene	205473723	205501921	+	ENSG00000117266.11	CDK18	ND	upregulated	ND	ND	ND
chr1	HAVANA	gene	145438469	145442635	+	ENSG00000117289.7	TXNIP	ND	upregulated	ND	ND	ND
chr1	HAVANA	gene	150293925	150325671	+	ENSG00000117360.8	PRPF3	ND	upregulated	ND	ND	ND
chr1	HAVANA	gene	43824626	43828874	+	ENSG00000117399.9	CDC20	downregulated	downregulated	ND	ND	ND
chr1	HAVANA	gene	44398992	44402913	+	ENSG00000117407.12	ARTN	ND	upregulated	ND	ND	ND
chr1	HAVANA	gene	94994781	95007356	-	ENSG00000117525.9	F3	ND	downregulated	ND	ND	ND
chr1	HAVANA	gene	94883933	94984222	+	ENSG00000117528.7	ABCD3	ND	ND	ND	Gain	ND
chr1	HAVANA	gene	173872947	173886516	-	ENSG00000117601.9	SERPINC1	ND	upregulated	ND	ND	ND
chr1	HAVANA	gene	26210672	26233482	-	ENSG00000117632.16	STMN1	downregulated	downregulated	ND	ND	ND
chr1	HAVANA	gene	25943959	26112698	+	ENSG00000117643.10	MAN1C1	ND	ND	Loss	ND	ND
chr1	HAVANA	gene	211836114	211848960	-	ENSG00000117650.8	NEK2	downregulated	downregulated	ND	ND	ND
chr1	HAVANA	gene	26856252	26901521	+	ENSG00000117676.9	RPS6KA1	upregulated	ND	ND	ND	ND
chr1	HAVANA	gene	214776538	214837931	+	ENSG00000117724.8	CENPF	downregulated	downregulated	ND	ND	ND
chr11	HAVANA	gene	1244296	1283406	+	ENSG00000117983.13	MUC5B	downregulated	ND	ND	ND	ND
chr1	HAVANA	gene	200520628	200589862	-	ENSG00000118193.7	KIF14	downregulated	downregulated	ND	ND	ND
chr1	HAVANA	gene	150229554	150237478	+	ENSG00000118298.6	CA14	ND	downregulated	ND	ND	ND
chr6	HAVANA	gene	144261437	144385735	-	ENSG00000118495.14	PLAGL1	ND	downregulated	ND	ND	ND
chr6	HAVANA	gene	138188351	138204449	+	ENSG00000118503.10	TNFAIP3	upregulated	upregulated	ND	ND	ND
chr3	HAVANA	gene	158414681	158450485	-	ENSG00000118849.5	RARRES1	ND	downregulated	ND	ND	ND
chr16	HAVANA	gene	4932508	5010742	-	ENSG00000118898.11	PPL	upregulated	upregulated	ND	ND	ND
chr9	HAVANA	gene	77337411	77503010	-	ENSG00000119121.17	TRPM6	upregulated	ND	ND	ND	ND
chr9	HAVANA	gene	131266979	131304567	+	ENSG00000119392.10	GLE1	ND	ND	Gain	ND	ND
chr14	HAVANA	gene	75408537	75422487	-	ENSG00000119630.9	PGF	upregulated	upregulated	ND	ND	ND
chr14	HAVANA	gene	75519924	75536186	-	ENSG00000119640.4	ACYP1	ND	downregulated	ND	ND	ND
chr14	HAVANA	gene	76044960	76129557	+	ENSG00000119686.5	FLVCR2	ND	upregulated	ND	ND	ND
chr14	HAVANA	gene	94612465	94746072	+	ENSG00000119698.7	PPP4R4	ND	upregulated	ND	ND	ND
chr10	HAVANA	gene	91087651	91100728	+	ENSG00000119917.9	IFIT3	upregulated	upregulated	ND	ND	ND
chr10	HAVANA	gene	91061712	91069033	+	ENSG00000119922.7	IFIT2	upregulated	ND	ND	ND	ND
chr10	HAVANA	gene	96305547	96373662	+	ENSG00000119969.10	HELLS	ND	downregulated	ND	ND	ND
chr10	HAVANA	gene	99437181	99447080	-	ENSG00000119986.6	AVPI1	ND	upregulated	ND	ND	ND
chr9	HAVANA	gene	5450503	5470566	+	ENSG00000120217.9	CD274	upregulated	upregulated	ND	ND	ND
chr4	HAVANA	gene	158125334	158287227	+	ENSG00000120251.14	GRIA2	ND	downregulated	ND	ND	ND
chr5	HAVANA	gene	140588269	140591696	+	ENSG00000120328.4	PCDHB12	ND	downregulated	ND	ND	ND
chr1	HAVANA	gene	173009100	173020103	-	ENSG00000120337.7	TNFSF18	ND	upregulated	ND	ND	ND
chr1	HAVANA	gene	170501270	170522587	+	ENSG00000120370.8	GORAB	ND	upregulated	ND	ND	ND
chr10	HAVANA	gene	20105168	20578785	+	ENSG00000120594.12	PLXDC2	ND	downregulated	ND	ND	ND
chr5	HAVANA	gene	137801179	137805004	+	ENSG00000120738.7	EGR1	upregulated	ND	ND	ND	ND
chr8	HAVANA	gene	75896750	75946793	+	ENSG00000121005.4	CRISPLD1	ND	downregulated	ND	ND	ND
chr17	HAVANA	gene	54965270	54991399	-	ENSG00000121060.10	TRIM25	ND	upregulated	ND	ND	ND
chr2	HAVANA	gene	97001525	97039583	+	ENSG00000121152.5	NCAPH	downregulated	downregulated	ND	ND	ND
chr4	HAVANA	gene	154265801	154336270	+	ENSG00000121211.3	MND1	downregulated	downregulated	ND	ND	ND
chr11	HAVANA	gene	5617339	5634188	+	ENSG00000121236.15	TRIM6	upregulated	ND	ND	ND	ND
chr3	HAVANA	gene	73431584	73674091	-	ENSG00000121440.10	PDZRN3	ND	ND	ND	Loss	ND
chr1	HAVANA	gene	180199421	180249380	+	ENSG00000121454.4	LHX4	ND	downregulated	ND	ND	ND
chr3	HAVANA	gene	119355304	119384171	-	ENSG00000121577.9	POPDC2	upregulated	upregulated	ND	ND	ND
chr11	HAVANA	gene	28042167	28129855	-	ENSG00000121621.6	KIF18A	downregulated	ND	ND	ND	ND
chr7	HAVANA	gene	99933737	99965356	+	ENSG00000121716.14	PILRB	ND	upregulated	ND	ND	ND
chr3	HAVANA	gene	172223298	172241297	-	ENSG00000121858.6	TNFSF10	upregulated	upregulated	ND	ND	ND
chr3	HAVANA	gene	164904508	164914897	-	ENSG00000121871.3	SLITRK3	ND	downregulated	ND	ND	ND
chr1	HAVANA	gene	33351595	33364042	+	ENSG00000121905.5	HPCA	ND	upregulated	ND	ND	ND
chr13	HAVANA	gene	27844464	27847827	+	ENSG00000122035.6	RASL11A	upregulated	ND	ND	ND	ND
chr16	HAVANA	gene	3162561	3170518	+	ENSG00000122386.6	ZNF205	ND	upregulated	ND	ND	ND
chr1	HAVANA	gene	100614409	100643771	-	ENSG00000122477.8	LRRC39	upregulated	upregulated	ND	ND	ND
chr7	HAVANA	gene	44788180	44809477	+	ENSG00000122515.10	ZMIZ2	ND	upregulated	ND	ND	ND
chr7	HAVANA	gene	29846102	29956682	+	ENSG00000122574.6	WIPF3	ND	upregulated	ND	ND	ND
chr10	HAVANA	gene	64571756	64679660	-	ENSG00000122877.9	EGR2	upregulated	ND	ND	ND	ND
chr10	HAVANA	gene	58116989	58121036	-	ENSG00000122952.12	ZWINT	downregulated	downregulated	ND	ND	ND
chr12	HAVANA	gene	120123595	120315095	-	ENSG00000122966.9	CIT	downregulated	downregulated	ND	ND	ND
chr8	HAVANA	gene	91803778	91971636	+	ENSG00000123119.7	NECAB1	ND	downregulated	ND	ND	ND
chr5	HAVANA	gene	64813593	64858998	-	ENSG00000123219.8	CENPK	downregulated	downregulated	ND	ND	ND
chr10	HAVANA	gene	7601232	7708961	-	ENSG00000123243.10	ITIH5	upregulated	ND	ND	ND	ND
chr12	HAVANA	gene	56229217	56236750	-	ENSG00000123342.11	MMP19	ND	upregulated	ND	ND	ND
chr12	HAVANA	gene	54685895	54694905	-	ENSG00000123405.9	NFE2	ND	ND	ND	Loss	ND
chr12	HAVANA	gene	49521565	49525180	-	ENSG00000123416.11	TUBA1B	ND	downregulated	ND	ND	ND
chr2	HAVANA	gene	234742062	234763212	-	ENSG00000123485.7	HJURP	downregulated	ND	ND	ND	ND
chr9	HAVANA	gene	91926113	91931618	+	ENSG00000123975.4	CKS2	ND	downregulated	ND	ND	ND
chr20	HAVANA	gene	49348081	49373332	+	ENSG00000124171.4	PARD6B	upregulated	ND	ND	ND	ND
chr20	HAVANA	gene	47854483	47894963	-	ENSG00000124201.10	ZNFX1	ND	upregulated	Gain	ND	ND
chr20	HAVANA	gene	56806188	56884495	-	ENSG00000124224.12	PPP4R1L	ND	upregulated	ND	ND	ND
chr6	HAVANA	gene	26421619	26432611	+	ENSG00000124549.10	BTN2A3P	ND	upregulated	ND	ND	ND
chr6	HAVANA	gene	40994772	41006928	-	ENSG00000124602.5	UNC5CL	ND	upregulated	ND	ND	ND
chr6	HAVANA	gene	27093676	27100541	-	ENSG00000124635.7	HIST1H2BJ	upregulated	upregulated	ND	ND	ND
chr6	HAVANA	gene	27925019	27925960	+	ENSG00000124657.1	OR2B6	ND	upregulated	ND	ND	ND
chr6	HAVANA	gene	36644305	36655116	+	ENSG00000124762.9	CDKN1A	upregulated	ND	ND	ND	ND
chr6	HAVANA	gene	21593972	21598847	+	ENSG00000124766.4	SOX4	ND	downregulated	ND	ND	ND
chr4	HAVANA	gene	75230860	75254468	+	ENSG00000124882.3	EREG	ND	upregulated	ND	ND	ND
chr4	HAVANA	gene	8183799	8243530	+	ENSG00000125089.12	SH3TC1	ND	upregulated	ND	ND	ND
chr5	HAVANA	gene	131817301	131826490	-	ENSG00000125347.9	IRF1	upregulated	upregulated	ND	ND	ND
chr2	HAVANA	gene	113587328	113594480	-	ENSG00000125538.7	IL1B	upregulated	ND	ND	ND	ND
chr2	HAVANA	gene	113914902	113966973	+	ENSG00000125637.11	PSD4	ND	upregulated	ND	ND	ND
chr17	HAVANA	gene	37004118	37010096	-	ENSG00000125691.8	RPL23	ND	downregulated	ND	ND	ND
chr19	HAVANA	gene	6583194	6604114	-	ENSG00000125726.6	CD70	upregulated	upregulated	ND	ND	ND
chr19	HAVANA	gene	6663148	6670599	-	ENSG00000125735.6	TNFSF14	upregulated	ND	ND	ND	ND
chr19	HAVANA	gene	45971253	45978437	+	ENSG00000125740.9	FOSB	upregulated	ND	ND	ND	ND
chr20	HAVANA	gene	1290619	1309883	-	ENSG00000125775.10	SDCBP2	ND	upregulated	ND	ND	ND
chr20	HAVANA	gene	388142	411610	+	ENSG00000125826.15	RBCK1	ND	upregulated	ND	ND	ND
chr20	HAVANA	gene	9495005	9511171	+	ENSG00000125869.5	LAMP5	ND	downregulated	ND	ND	ND
chr20	HAVANA	gene	30193086	30194318	+	ENSG00000125968.7	ID1	upregulated	ND	ND	ND	ND
chr17	HAVANA	gene	38249040	38256978	-	ENSG00000126368.5	NR1D1	upregulated	upregulated	ND	ND	ND
chr17	HAVANA	gene	40439565	40463961	+	ENSG00000126561.12	STAT5A	ND	upregulated	ND	ND	ND
chr17	HAVANA	gene	40932696	40948954	+	ENSG00000126562.12	WNK4	ND	upregulated	ND	ND	ND
chr1	HAVANA	gene	27992572	27998729	-	ENSG00000126709.10	IFI6	ND	upregulated	ND	ND	ND
chr14	HAVANA	gene	63670832	63759937	+	ENSG00000126785.8	RHOJ	ND	downregulated	ND	ND	ND
chr14	HAVANA	gene	55614830	55658396	-	ENSG00000126787.8	DLGAP5	downregulated	downregulated	ND	ND	ND
chr17	HAVANA	gene	29644578	29648902	-	ENSG00000126860.7	EVI2A	ND	ND	ND	Loss	ND
chr9	HAVANA	gene	133971863	133998539	+	ENSG00000126878.8	AIF1L	downregulated	ND	ND	ND	ND
chr3	HAVANA	gene	186935942	187009810	-	ENSG00000127241.12	MASP1	ND	downregulated	ND	ND	ND
chr12	HAVANA	gene	70037140	70093256	-	ENSG00000127325.14	BEST3	upregulated	ND	ND	ND	ND
chr19	HAVANA	gene	14909958	14911023	-	ENSG00000127530.2	OR7C1	ND	ND	Gain	ND	ND
chr16	HAVANA	gene	2039661	2044276	+	ENSG00000127561.10	SYNGR3	upregulated	ND	ND	ND	ND
chr16	HAVANA	gene	3018025	3030540	-	ENSG00000127564.12	PKMYT1	downregulated	ND	ND	ND	ND
chr19	HAVANA	gene	4815944	4831716	-	ENSG00000127666.8	TICAM1	ND	upregulated	ND	ND	ND
chr7	HAVANA	gene	75132254	75157478	-	ENSG00000127957.12	PMS2P3	ND	upregulated	ND	ND	ND
chr19	HAVANA	gene	39897453	39900052	+	ENSG00000128016.4	ZFP36	upregulated	ND	ND	ND	ND
chr4	HAVANA	gene	53728457	53733000	+	ENSG00000128045.5	RASL11B	ND	upregulated	ND	ND	ND
chr22	HAVANA	gene	24647796	24661493	+	ENSG00000128262.4	POM121L9P	upregulated	ND	ND	ND	ND
chr22	HAVANA	gene	30636436	30642840	-	ENSG00000128342.4	LIF	upregulated	ND	ND	ND	ND
chr7	HAVANA	gene	129932974	129964020	+	ENSG00000128510.6	CPA4	ND	upregulated	ND	ND	ND
chr7	HAVANA	gene	131185021	131242976	-	ENSG00000128567.12	PODXL	upregulated	ND	ND	ND	ND
chr7	HAVANA	gene	129074274	129128240	+	ENSG00000128578.5	STRIP2	downregulated	ND	ND	ND	ND
chr7	HAVANA	gene	128470431	128499328	+	ENSG00000128591.11	FLNC	ND	upregulated	ND	ND	ND
chr7	HAVANA	gene	128577666	128590089	+	ENSG00000128604.14	IRF5	ND	upregulated	ND	ND	ND
chr2	HAVANA	gene	177001340	177037830	+	ENSG00000128652.7	HOXD3	ND	upregulated	ND	ND	ND
chr2	HAVANA	gene	171669723	171717661	+	ENSG00000128683.9	GAD1	upregulated	ND	ND	ND	ND
chr15	HAVANA	gene	41221538	41231237	+	ENSG00000128917.5	DLL4	ND	upregulated	ND	ND	ND
chr15	HAVANA	gene	41245160	41248710	+	ENSG00000128965.7	CHAC1	ND	upregulated	ND	ND	ND
chr4	HAVANA	gene	169418217	169849608	+	ENSG00000129116.13	PALLD	ND	ND	Gain	ND	ND
chr11	HAVANA	gene	19245610	19263167	-	ENSG00000129173.8	E2F8	downregulated	downregulated	ND	ND	ND
chr17	HAVANA	gene	6347735	6354789	+	ENSG00000129195.11	FAM64A	downregulated	downregulated	ND	ND	ND
chr17	HAVANA	gene	7549945	7561086	+	ENSG00000129244.4	ATP1B2	ND	downregulated	ND	ND	ND
chr19	HAVANA	gene	10764937	10803093	+	ENSG00000129351.13	ILF3	ND	ND	Gain	ND	ND
chr19	HAVANA	gene	51515995	51523431	-	ENSG00000129451.7	KLK10	ND	upregulated	Gain	ND	ND
chr14	HAVANA	gene	31760994	31889788	-	ENSG00000129493.10	HEATR5A	ND	upregulated	ND	ND	ND
chr17	HAVANA	gene	74466973	74497872	-	ENSG00000129667.8	RHBDF2	ND	upregulated	ND	ND	ND
chr3	HAVANA	gene	20202085	20227784	-	ENSG00000129810.10	SGOL1	downregulated	downregulated	ND	ND	ND
chr19	HAVANA	gene	3490819	3500938	-	ENSG00000129932.3	DOHH	ND	upregulated	ND	ND	ND
chr19	HAVANA	gene	416583	460996	-	ENSG00000129946.6	SHC2	ND	upregulated	ND	ND	ND
chr19	HAVANA	gene	11309971	11373157	-	ENSG00000130158.9	DOCK6	ND	upregulated	ND	ND	ND
chr9	HAVANA	gene	92219928	92221470	+	ENSG00000130222.6	GADD45G	ND	upregulated	ND	ND	ND
chr19	HAVANA	gene	17462257	17488159	-	ENSG00000130300.4	PLVAP	ND	upregulated	ND	ND	ND
chr19	HAVANA	gene	17513748	17516457	-	ENSG00000130303.8	BST2	ND	upregulated	ND	ND	ND
chr22	HAVANA	gene	50986462	50989451	+	ENSG00000130487.4	KLHDC7B	ND	upregulated	ND	ND	ND
chr22	HAVANA	gene	50961997	50964868	-	ENSG00000130489.8	SCO2	ND	upregulated	ND	ND	ND
chr19	HAVANA	gene	18485541	18499986	+	ENSG00000130513.6	GDF15	ND	ND	Gain	ND	ND
chr19	HAVANA	gene	49660998	49715093	+	ENSG00000130529.11	TRPM4	ND	upregulated	ND	ND	ND
chr20	HAVANA	gene	62375019	62462597	-	ENSG00000130584.6	ZBTB46	upregulated	ND	ND	ND	ND
chr20	HAVANA	gene	62189439	62205592	-	ENSG00000130589.12	HELZ2	ND	upregulated	ND	ND	ND
chr11	HAVANA	gene	2016406	2022700	-	ENSG00000130600.11	H19	ND	downregulated	Loss	ND	ND
chr19	HAVANA	gene	47523077	47549033	+	ENSG00000130751.5	NPAS1	ND	upregulated	ND	ND	ND
chr19	HAVANA	gene	40697651	40721482	+	ENSG00000130758.3	MAP3K10	ND	upregulated	ND	ND	ND
chr1	HAVANA	gene	28586038	28609002	+	ENSG00000130766.4	SESN2	ND	upregulated	ND	ND	ND
chr1	HAVANA	gene	28199055	28213196	+	ENSG00000130775.11	THEMIS2	upregulated	upregulated	ND	ND	ND
chr19	HAVANA	gene	10196798	10203928	+	ENSG00000130813.13	C19orf66	ND	upregulated	ND	ND	ND
chr1	HAVANA	gene	10696661	10856707	-	ENSG00000130940.10	CASZ1	ND	upregulated	ND	ND	ND
chr19	HAVANA	gene	55583388	55599291	+	ENSG00000131037.10	EPS8L1	ND	upregulated	ND	ND	ND
chr20	ENSEMBL	gene	30458505	30532764	+	ENSG00000131044.12	TTLL9	ND	upregulated	ND	ND	ND
chr17	HAVANA	gene	42982376	42994305	-	ENSG00000131095.7	GFAP	ND	downregulated	ND	ND	ND
chr16	HAVANA	gene	85709804	85723679	-	ENSG00000131153.4	GINS2	downregulated	downregulated	ND	ND	ND
chr19	HAVANA	gene	50815194	50836772	-	ENSG00000131398.9	KCNC3	upregulated	ND	ND	ND	ND
chr17	HAVANA	gene	40724333	40729849	-	ENSG00000131470.10	PSMC3IP	downregulated	downregulated	ND	ND	ND
chr17	HAVANA	gene	41003201	41010147	+	ENSG00000131471.2	AOC3	upregulated	upregulated	ND	ND	ND
chr17	HAVANA	gene	40996617	41002724	+	ENSG00000131480.4	AOC2	ND	upregulated	ND	ND	ND
chr7	HAVANA	gene	132937829	133751342	+	ENSG00000131558.10	EXOC4	ND	ND	ND	Gain	ND
chr16	HAVANA	gene	3013945	3018384	+	ENSG00000131650.9	KREMEN2	ND	upregulated	ND	ND	ND
chr17	HAVANA	gene	38544768	38574202	-	ENSG00000131747.10	TOP2A	downregulated	downregulated	ND	ND	ND
chr17	HAVANA	gene	37782993	37792879	+	ENSG00000131771.9	PPP1R1B	ND	downregulated	ND	ND	ND
chr16	HAVANA	gene	31711911	31721097	+	ENSG00000131797.8	CLUHP3	ND	upregulated	ND	ND	ND
chr1	HAVANA	gene	26737269	26756213	+	ENSG00000131914.6	LIN28A	ND	ND	Gain	ND	ND
chr19	HAVANA	gene	12203658	12251222	-	ENSG00000132010.11	ZNF20	ND	upregulated	ND	ND	ND
chr11	HAVANA	gene	4406127	4414926	-	ENSG00000132109.8	TRIM21	ND	upregulated	ND	ND	ND
chr3	HAVANA	gene	13357737	13461809	-	ENSG00000132182.7	NUP210	downregulated	ND	ND	ND	ND
chr11	HAVANA	gene	5684425	5959849	-	ENSG00000132256.14	TRIM5	ND	ND	Gain	ND	ND
chr11	HAVANA	gene	5710919	5758319	+	ENSG00000132274.11	TRIM22	ND	upregulated	ND	ND	ND
chr17	HAVANA	gene	1665253	1680868	+	ENSG00000132386.6	SERPINF1	ND	downregulated	ND	ND	ND
chr17	HAVANA	gene	7743222	7758114	+	ENSG00000132510.6	KDM6B	ND	upregulated	ND	ND	ND
chr17	HAVANA	gene	4935895	4955304	-	ENSG00000132517.10	SLC52A1	upregulated	ND	ND	ND	ND
chr17	HAVANA	gene	7214643	7218883	-	ENSG00000132522.11	GPS2	ND	upregulated	ND	ND	ND
chr17	HAVANA	gene	6658766	6678966	+	ENSG00000132530.12	XAF1	upregulated	upregulated	ND	ND	ND
chr8	HAVANA	gene	98881068	99048944	+	ENSG00000132561.9	MATN2	ND	downregulated	ND	ND	ND
chr5	HAVANA	gene	134240596	134343649	+	ENSG00000132570.10	PCBD2	ND	downregulated	ND	ND	ND
chr20	HAVANA	gene	5095599	5107272	-	ENSG00000132646.6	PCNA	ND	downregulated	ND	ND	ND
chr5	HAVANA	gene	78293438	78531861	-	ENSG00000132837.10	DMGDH	ND	upregulated	ND	ND	ND
chr1	HAVANA	gene	62702651	62785085	-	ENSG00000132854.14	KANK4	ND	upregulated	ND	ND	ND
chr13	HAVANA	gene	20397622	20437776	-	ENSG00000132950.14	ZMYM5	ND	upregulated	ND	ND	ND
chr13	HAVANA	gene	27131840	27263085	+	ENSG00000132970.8	WASF3	ND	upregulated	ND	ND	ND
chr13	HAVANA	gene	36345478	36705443	-	ENSG00000133083.10	DCLK1	upregulated	ND	ND	ND	ND
chr13	HAVANA	gene	43460524	43566407	-	ENSG00000133106.10	EPSTI1	ND	upregulated	ND	ND	ND
chr13	HAVANA	gene	38136720	38172981	-	ENSG00000133110.10	POSTN	downregulated	downregulated	ND	ND	ND
chr13	HAVANA	gene	34392186	34540695	+	ENSG00000133119.8	RFC3	downregulated	ND	ND	ND	ND
chr4	HAVANA	gene	619373	664571	+	ENSG00000133256.8	PDE6B	ND	downregulated	ND	ND	ND
chr11	HAVANA	gene	63304281	63313934	+	ENSG00000133321.6	RARRES3	upregulated	ND	ND	ND	ND
chr7	HAVANA	gene	149244245	149321843	-	ENSG00000133624.9	ZNF767	ND	upregulated	ND	ND	ND
chr11	HAVANA	gene	10329860	10529126	+	ENSG00000133805.11	AMPD3	upregulated	ND	ND	ND	ND
chr8	HAVANA	gene	30689060	30748122	-	ENSG00000133863.2	TEX15	downregulated	ND	ND	ND	ND
chr8	HAVANA	gene	23154702	23282841	-	ENSG00000134013.11	LOXL2	ND	upregulated	ND	ND	ND
chr5	HAVANA	gene	68462837	68474072	+	ENSG00000134057.10	CCNB1	downregulated	downregulated	ND	ND	ND
chr5	HAVANA	gene	66478103	66492627	-	ENSG00000134061.4	CD180	ND	downregulated	ND	ND	ND
chr3	HAVANA	gene	238279	451090	+	ENSG00000134121.5	CHL1	ND	downregulated	ND	ND	ND
chr1	HAVANA	gene	109822178	109825808	-	ENSG00000134222.12	PSRC1	downregulated	ND	ND	ND	ND
chr12	HAVANA	gene	48357352	48362661	+	ENSG00000134291.7	TMEM106C	ND	downregulated	ND	ND	ND
chr2	HAVANA	gene	10085341	10142411	+	ENSG00000134317.13	GRHL1	upregulated	upregulated	ND	ND	ND
chr2	HAVANA	gene	7005937	7038370	+	ENSG00000134321.7	RSAD2	upregulated	upregulated	ND	ND	ND
chr2	HAVANA	gene	6980701	7006766	-	ENSG00000134326.7	CMPK2	ND	upregulated	ND	ND	ND
chr5	HAVANA	gene	52776239	52782964	+	ENSG00000134363.7	FST	ND	downregulated	ND	ND	ND
chr1	HAVANA	gene	197170592	197447585	+	ENSG00000134376.10	CRB1	ND	downregulated	ND	ND	ND
chr18	HAVANA	gene	22040593	22059921	+	ENSG00000134489.6	HRH4	ND	upregulated	ND	ND	ND
chr1	HAVANA	gene	38158090	38175391	+	ENSG00000134690.6	CDCA8	downregulated	downregulated	ND	ND	ND
chr19	HAVANA	gene	47852538	47885961	+	ENSG00000134815.14	DHX34	ND	upregulated	ND	ND	ND
chr19	HAVANA	gene	47835404	47846606	+	ENSG00000134830.3	C5AR2	ND	ND	Gain	ND	ND
chr4	HAVANA	gene	56294070	56413305	-	ENSG00000134852.10	CLOCK	ND	ND	Gain	ND	ND
chr9	HAVANA	gene	74298282	74431606	-	ENSG00000135048.9	TMEM2	ND	downregulated	ND	ND	ND
chr9	HAVANA	gene	80912059	80945009	+	ENSG00000135069.9	PSAT1	downregulated	ND	ND	ND	ND
chr12	HAVANA	gene	121458095	121477045	-	ENSG00000135114.8	OASL	upregulated	upregulated	ND	ND	ND
chr12	HAVANA	gene	117293949	117319246	-	ENSG00000135116.5	HRK	ND	upregulated	ND	ND	ND
chr12	HAVANA	gene	117176096	117291436	+	ENSG00000135119.10	RNFT2	ND	downregulated	ND	ND	ND
chr12	HAVANA	gene	120427673	120532298	+	ENSG00000135127.7	CCDC64	upregulated	ND	ND	ND	ND
chr7	HAVANA	gene	76751751	76958850	+	ENSG00000135205.10	CCDC146	ND	upregulated	ND	ND	ND
chr7	HAVANA	gene	79998891	80308593	+	ENSG00000135218.13	CD36	ND	downregulated	ND	ND	ND
chr6	HAVANA	gene	69345259	70099403	+	ENSG00000135298.9	BAI3	downregulated	downregulated	ND	ND	ND
chr6	HAVANA	gene	93949738	94129265	-	ENSG00000135333.9	EPHA7	ND	downregulated	ND	ND	ND
chr12	HAVANA	gene	49717019	49725514	+	ENSG00000135451.8	TROAP	downregulated	ND	ND	ND	ND
chr12	HAVANA	gene	53662083	53687427	+	ENSG00000135476.7	ESPL1	downregulated	ND	ND	ND	ND
chr12	HAVANA	gene	52626304	52645970	+	ENSG00000135480.10	KRT7	ND	upregulated	ND	ND	ND
chr12	HAVANA	gene	49932940	49952091	+	ENSG00000135519.6	KCNH3	ND	upregulated	ND	ND	ND
chr6	HAVANA	gene	144471663	144509507	+	ENSG00000135604.9	STX11	ND	upregulated	ND	ND	ND
chr12	HAVANA	gene	69201956	69239214	+	ENSG00000135679.17	MDM2	upregulated	ND	ND	ND	ND
chr16	HAVANA	gene	67193834	67198473	+	ENSG00000135722.4	FBXL8	ND	upregulated	ND	ND	ND
chr16	HAVANA	gene	67271586	67306093	+	ENSG00000135740.12	SLC9A5	ND	upregulated	ND	ND	ND
chr1	HAVANA	gene	230838269	230850043	-	ENSG00000135744.7	AGT	upregulated	downregulated	ND	ND	ND
chr1	HAVANA	gene	233119181	233431459	-	ENSG00000135749.14	PCNXL2	upregulated	ND	ND	ND	ND
chr2	HAVANA	gene	231032009	231090444	-	ENSG00000135899.12	SP110	ND	upregulated	ND	ND	ND
chr13	HAVANA	gene	50069746	50103123	+	ENSG00000136147.12	PHF11	ND	upregulated	ND	ND	ND
chr13	HAVANA	gene	78469616	78493903	-	ENSG00000136160.10	EDNRB	ND	downregulated	ND	ND	ND
chr7	HAVANA	gene	23275586	23314727	+	ENSG00000136235.11	GPNMB	ND	upregulated	ND	ND	ND
chr7	HAVANA	gene	22765503	22771621	+	ENSG00000136244.7	IL6	ND	upregulated	ND	ND	ND
chr15	HAVANA	gene	79051545	79103773	-	ENSG00000136378.10	ADAMTS7	upregulated	ND	ND	ND	ND
chr17	HAVANA	gene	48556161	48563336	+	ENSG00000136444.5	RSAD1	ND	ND	Gain	ND	ND
chr17	HAVANA	gene	48585745	48608862	+	ENSG00000136449.9	MYCBPAP	upregulated	upregulated	ND	ND	ND
chr17	HAVANA	gene	59758627	59940882	-	ENSG00000136492.4	BRIP1	downregulated	downregulated	ND	ND	ND
chr3	HAVANA	gene	187086120	187089864	+	ENSG00000136514.2	RTP4	upregulated	upregulated	ND	ND	ND
chr2	HAVANA	gene	158114110	158170723	+	ENSG00000136542.4	GALNT5	ND	downregulated	ND	ND	ND
chr9	HAVANA	gene	106856541	106903698	+	ENSG00000136824.14	SMC2	ND	downregulated	ND	ND	ND
chr9	HAVANA	gene	110247133	110252763	-	ENSG00000136826.10	KLF4	upregulated	upregulated	ND	ND	ND
chr9	HAVANA	gene	100263462	100364030	+	ENSG00000136842.9	TMOD1	upregulated	ND	ND	ND	ND
chr9	HAVANA	gene	129986544	130155939	+	ENSG00000136895.14	GARNL3	upregulated	ND	ND	ND	ND
chr9	HAVANA	gene	101050391	101471479	-	ENSG00000136928.4	GABBR2	ND	downregulated	ND	ND	ND
chr9	HAVANA	gene	99794940	99801925	-	ENSG00000136943.6	CTSV	downregulated	ND	ND	ND	ND
chr8	HAVANA	gene	120846216	120868250	-	ENSG00000136982.5	DSCC1	ND	downregulated	ND	ND	ND
chr8	HAVANA	gene	128747680	128753674	+	ENSG00000136997.10	MYC	ND	upregulated	ND	ND	ND
chr9	HAVANA	gene	6215805	6257983	+	ENSG00000137033.7	IL33	ND	downregulated	ND	ND	ND
chr9	HAVANA	gene	34650699	34661889	+	ENSG00000137070.13	IL11RA	upregulated	ND	ND	ND	ND
chr9	HAVANA	gene	35658872	35675863	-	ENSG00000137135.13	ARHGEF39	downregulated	downregulated	ND	ND	ND
chr6	HAVANA	gene	37137979	37143202	+	ENSG00000137193.9	PIM1	upregulated	upregulated	ND	ND	ND
chr6	HAVANA	gene	24544332	24646383	-	ENSG00000137261.9	KIAA0319	ND	downregulated	ND	ND	ND
chr6	HAVANA	gene	31126319	31134936	+	ENSG00000137310.7	TCF19	downregulated	downregulated	ND	ND	ND
chr6	HAVANA	gene	30710976	30712331	-	ENSG00000137331.11	IER3	upregulated	upregulated	ND	ND	ND
chr6	HAVANA	gene	30655824	30659197	-	ENSG00000137404.10	NRM	ND	downregulated	ND	ND	ND
chr4	HAVANA	gene	154622652	154626851	+	ENSG00000137462.6	TLR2	ND	upregulated	ND	ND	ND
chr11	HAVANA	gene	74811608	74917594	+	ENSG00000137491.10	SLCO2B1	upregulated	ND	ND	ND	ND
chr11	HAVANA	gene	82534544	82681626	-	ENSG00000137509.6	PRCP	ND	downregulated	ND	ND	ND
chr8	HAVANA	gene	75736772	75767264	+	ENSG00000137558.3	PI15	ND	upregulated	ND	ND	ND
chr8	HAVANA	gene	63961112	63998612	-	ENSG00000137561.4	TTPA	ND	downregulated	ND	ND	ND
chr8	HAVANA	gene	63927638	63951730	-	ENSG00000137563.7	GGH	downregulated	downregulated	ND	ND	ND
chr4	HAVANA	gene	169137444	169239958	-	ENSG00000137628.12	DDX60	ND	upregulated	ND	ND	ND
chr15	HAVANA	gene	41624892	41673248	+	ENSG00000137804.8	NUSAP1	downregulated	downregulated	ND	ND	ND
chr15	HAVANA	gene	69706585	69740764	+	ENSG00000137807.9	KIF23	downregulated	downregulated	ND	ND	ND
chr15	HAVANA	gene	68594050	68724501	-	ENSG00000137809.12	ITGA11	downregulated	ND	ND	ND	ND
chr15	HAVANA	gene	40886218	40956540	+	ENSG00000137812.15	CASC5	downregulated	downregulated	ND	ND	ND
chr15	HAVANA	gene	72533522	72565340	-	ENSG00000137817.12	PARP6	ND	upregulated	ND	ND	ND
chr15	HAVANA	gene	42140345	42186275	-	ENSG00000137877.8	SPTBN5	ND	upregulated	ND	ND	ND
chr15	HAVANA	gene	41056218	41059906	+	ENSG00000137880.4	GCHFR	upregulated	ND	ND	ND	ND
chr1	HAVANA	gene	79085607	79111830	+	ENSG00000137959.11	IFI44L	ND	upregulated	ND	ND	ND
chr1	HAVANA	gene	79115481	79129763	+	ENSG00000137965.6	IFI44	upregulated	upregulated	ND	ND	ND
chr2	HAVANA	gene	55861400	55921045	-	ENSG00000138035.10	PNPT1	ND	upregulated	ND	ND	ND
chr2	HAVANA	gene	39963200	40006407	-	ENSG00000138050.10	THUMPD2	ND	upregulated	ND	ND	ND
chr2	HAVANA	gene	25016005	25045245	+	ENSG00000138092.6	CENPO	downregulated	ND	ND	ND	ND
chr2	HAVANA	gene	27505260	27530307	+	ENSG00000138100.9	TRIM54	ND	upregulated	ND	ND	ND
chr10	HAVANA	gene	100007447	100028007	-	ENSG00000138131.3	LOXL4	ND	upregulated	ND	ND	ND
chr10	HAVANA	gene	90965694	90967071	-	ENSG00000138135.5	CH25H	upregulated	ND	ND	ND	ND
chr10	HAVANA	gene	94353043	94415150	+	ENSG00000138160.4	KIF11	downregulated	downregulated	ND	ND	ND
chr10	HAVANA	gene	95256389	95288849	+	ENSG00000138180.11	CEP55	downregulated	downregulated	ND	ND	ND
chr10	HAVANA	gene	91461367	91534700	+	ENSG00000138182.10	KIF20B	downregulated	ND	ND	ND	ND
chr10	HAVANA	gene	70173821	70231879	-	ENSG00000138346.10	DNA2	ND	downregulated	ND	ND	ND
chr2	HAVANA	gene	190920423	190927455	-	ENSG00000138379.4	MSTN	ND	downregulated	ND	ND	ND
chr3	HAVANA	gene	122246771	122283424	-	ENSG00000138496.12	PARP9	ND	upregulated	ND	ND	ND
chr15	HAVANA	gene	56713742	56757335	-	ENSG00000138587.5	MNS1	downregulated	ND	ND	ND	ND
chr4	HAVANA	gene	89299891	89364263	+	ENSG00000138642.10	HERC6	ND	upregulated	ND	ND	ND
chr4	HAVANA	gene	89378268	89427314	+	ENSG00000138646.4	HERC5	ND	upregulated	ND	ND	ND
chr4	HAVANA	gene	134070470	134129356	+	ENSG00000138650.7	PCDH10	ND	downregulated	ND	ND	ND
chr4	HAVANA	gene	122800182	122872909	-	ENSG00000138741.6	TRPC3	ND	downregulated	ND	ND	ND
chr4	HAVANA	gene	76831809	76862204	-	ENSG00000138744.10	NAAA	ND	downregulated	ND	ND	ND
chr4	HAVANA	gene	78978724	79465423	+	ENSG00000138759.13	FRAS1	ND	downregulated	ND	ND	Loss
chr4	HAVANA	gene	104026963	104119566	-	ENSG00000138778.7	CENPE	downregulated	downregulated	ND	ND	ND
chr4	HAVANA	gene	100484918	100545156	+	ENSG00000138823.8	MTTP	ND	downregulated	ND	ND	ND
chr12	HAVANA	gene	44229770	44783545	+	ENSG00000139173.5	TMEM117	ND	downregulated	ND	ND	ND
chr12	HAVANA	gene	42852140	42984157	-	ENSG00000139174.6	PRICKLE1	ND	upregulated	ND	ND	ND
chr12	HAVANA	gene	6560856	6575683	+	ENSG00000139192.7	TAPBPL	upregulated	ND	ND	ND	ND
chr12	HAVANA	gene	57846106	57853063	+	ENSG00000139269.2	INHBE	ND	upregulated	ND	ND	ND
chr12	HAVANA	gene	72079867	72097836	+	ENSG00000139291.9	TMEM19	ND	downregulated	ND	ND	ND
chr12	HAVANA	gene	96337071	96362370	+	ENSG00000139344.3	AMDHD1	ND	upregulated	ND	ND	ND
chr12	HAVANA	gene	100967461	101022064	+	ENSG00000139354.6	GAS2L3	downregulated	downregulated	ND	ND	ND
chr12	HAVANA	gene	110152033	110208312	+	ENSG00000139438.5	FAM222A	ND	ND	ND	Loss	ND
chr12	HAVANA	gene	54756229	54758271	-	ENSG00000139572.3	GPR84	upregulated	ND	ND	ND	ND
chr13	HAVANA	gene	32889611	32973805	+	ENSG00000139618.10	BRCA2	downregulated	ND	ND	ND	ND
chr12	HAVANA	gene	50101508	50158717	+	ENSG00000139644.8	TMBIM6	ND	ND	Gain	ND	ND
chr13	HAVANA	gene	60239717	60738121	-	ENSG00000139734.13	DIAPH3	downregulated	downregulated	ND	ND	ND
chr13	HAVANA	gene	111175417	111214080	-	ENSG00000139832.3	RAB20	upregulated	ND	ND	ND	ND
chr14	HAVANA	gene	58466453	58764857	-	ENSG00000139971.11	C14orf37	ND	downregulated	ND	ND	ND
chr14	HAVANA	gene	62453803	62568431	+	ENSG00000139973.11	SYT16	ND	downregulated	ND	ND	ND
chr14	HAVANA	gene	90261013	90421121	-	ENSG00000140025.11	EFCAB11	ND	downregulated	ND	ND	ND
chr14	HAVANA	gene	75894419	75940814	+	ENSG00000140044.8	JDP2	downregulated	ND	ND	ND	ND
chr14	HAVANA	gene	92335756	92414331	-	ENSG00000140092.10	FBLN5	ND	upregulated	ND	ND	ND
chr15	HAVANA	gene	65107831	65117867	-	ENSG00000140451.8	PIF1	downregulated	ND	ND	ND	ND
chr15	HAVANA	gene	75011883	75017951	-	ENSG00000140465.9	CYP1A1	ND	upregulated	ND	ND	ND
chr15	HAVANA	gene	101840818	102065405	-	ENSG00000140479.12	PCSK6	downregulated	ND	ND	ND	ND
chr15	HAVANA	gene	89753100	89764982	-	ENSG00000140522.7	RLBP1	downregulated	ND	ND	ND	ND
chr15	HAVANA	gene	89787180	89860492	+	ENSG00000140525.13	FANCI	downregulated	downregulated	ND	ND	ND
chr15	HAVANA	gene	90234028	90286869	+	ENSG00000140527.10	WDR93	upregulated	ND	ND	ND	ND
chr15	HAVANA	gene	90118713	90174287	+	ENSG00000140534.9	TICRR	downregulated	downregulated	ND	ND	ND
chr15	HAVANA	gene	88418230	88799999	-	ENSG00000140538.12	NTRK3	ND	downregulated	ND	ND	ND
chr16	HAVANA	gene	71559136	71572649	+	ENSG00000140835.8	CHST4	ND	upregulated	ND	ND	ND
chr16	HAVANA	gene	57126449	57181878	+	ENSG00000140848.12	CPNE2	ND	ND	Gain	ND	ND
chr16	HAVANA	gene	57023397	57117443	+	ENSG00000140853.11	NLRC5	ND	upregulated	ND	ND	ND
chr16	HAVANA	gene	77281710	77469011	-	ENSG00000140873.11	ADAMTS18	ND	downregulated	ND	ND	ND
chr16	HAVANA	gene	83981887	83999937	+	ENSG00000140961.8	OSGIN1	ND	upregulated	ND	ND	ND
chr17	HAVANA	gene	48939584	48945339	-	ENSG00000141232.4	TOB1	upregulated	ND	ND	ND	ND
chr18	HAVANA	gene	23805900	23971649	+	ENSG00000141384.7	TAF4B	ND	upregulated	ND	ND	ND
chr17	HAVANA	gene	76106539	76128488	-	ENSG00000141524.11	TMC6	ND	upregulated	ND	ND	ND
chr17	HAVANA	gene	80186273	80219005	+	ENSG00000141526.10	SLC16A3	ND	upregulated	ND	ND	ND
chr17	HAVANA	gene	37824234	37826728	+	ENSG00000141744.3	PNMT	ND	ND	Loss	ND	ND
chr19	HAVANA	gene	41856816	41889988	+	ENSG00000142046.10	TMEM91	upregulated	ND	ND	ND	ND
chr11	HAVANA	gene	319669	327537	-	ENSG00000142089.11	IFITM3	ND	upregulated	ND	ND	ND
chr2	HAVANA	gene	241526133	241557122	+	ENSG00000142330.15	CAPN10	ND	upregulated	ND	ND	ND
chr19	HAVANA	gene	8585674	8642461	-	ENSG00000142347.12	MYO1F	ND	downregulated	ND	ND	ND
chr4	HAVANA	gene	128802016	128820350	+	ENSG00000142731.6	PLK4	downregulated	ND	ND	Gain	ND
chr1	HAVANA	gene	45205490	45233439	+	ENSG00000142945.8	KIF2C	downregulated	downregulated	ND	ND	ND
chr1	HAVANA	gene	117117031	117210375	-	ENSG00000143061.13	IGSF3	ND	downregulated	ND	ND	ND
chr1	HAVANA	gene	168250278	168283664	+	ENSG00000143178.8	TBX19	ND	upregulated	ND	ND	ND
chr1	HAVANA	gene	161475220	161493803	+	ENSG00000143226.9	FCGR2A	ND	downregulated	ND	ND	ND
chr1	HAVANA	gene	163236366	163325554	+	ENSG00000143228.8	NUF2	downregulated	downregulated	ND	ND	ND
chr1	HAVANA	gene	185703683	186160085	+	ENSG00000143341.7	HMCN1	downregulated	ND	ND	ND	ND
chr1	HAVANA	gene	206643791	206670223	+	ENSG00000143466.9	IKBKE	ND	upregulated	ND	ND	ND
chr1	HAVANA	gene	210111538	210337636	+	ENSG00000143469.12	SYT14	ND	upregulated	ND	ND	ND
chr1	HAVANA	gene	212208919	212280742	+	ENSG00000143476.13	DTL	downregulated	downregulated	ND	ND	ND
chr1	HAVANA	gene	221874766	221915518	-	ENSG00000143507.13	DUSP10	ND	upregulated	ND	ND	ND
chr1	HAVANA	gene	155036224	155060014	+	ENSG00000143590.9	EFNA3	upregulated	ND	ND	ND	ND
chr1	HAVANA	gene	152274651	152297679	-	ENSG00000143631.10	FLG	downregulated	ND	ND	ND	ND
chr1	HAVANA	gene	231041989	231114621	-	ENSG00000143643.8	TTC13	ND	ND	ND	Loss	ND
chr1	HAVANA	gene	226548392	226595780	-	ENSG00000143799.8	PARP1	ND	downregulated	ND	ND	ND
chr1	HAVANA	gene	202995626	203047868	+	ENSG00000143847.11	PPFIA4	upregulated	upregulated	ND	ND	ND
chr2	HAVANA	gene	19551246	19558414	-	ENSG00000143867.5	OSR1	ND	upregulated	ND	ND	ND
chr2	HAVANA	gene	112895962	112945791	+	ENSG00000144152.8	FBLN7	downregulated	downregulated	ND	ND	ND
chr2	HAVANA	gene	99900701	99921205	-	ENSG00000144214.5	LYG1	upregulated	upregulated	ND	ND	ND
chr2	HAVANA	gene	139428342	139537918	-	ENSG00000144227.4	NXPH2	downregulated	ND	ND	ND	ND
chr2	HAVANA	gene	162280843	162841792	+	ENSG00000144290.12	SLC4A10	ND	downregulated	ND	ND	ND
chr3	HAVANA	gene	3742498	4508965	-	ENSG00000144455.9	SUMF1	ND	downregulated	ND	ND	ND
chr2	HAVANA	gene	239146908	239149303	-	ENSG00000144485.6	HES6	ND	downregulated	ND	ND	ND
chr3	HAVANA	gene	9745491	9771592	+	ENSG00000144550.8	CPNE9	downregulated	ND	ND	ND	ND
chr3	HAVANA	gene	10068098	10143614	+	ENSG00000144554.6	FANCD2	downregulated	downregulated	ND	ND	ND
chr3	HAVANA	gene	11831916	11888393	-	ENSG00000144559.6	TAMM41	ND	ND	Loss	ND	ND
chr2	HAVANA	gene	220363589	220371710	+	ENSG00000144591.13	GMPPA	ND	ND	Gain	ND	ND
chr3	HAVANA	gene	14530619	14583588	-	ENSG00000144596.7	GRIP2	upregulated	ND	ND	ND	ND
chr3	HAVANA	gene	2140497	3099645	+	ENSG00000144619.10	CNTN4	ND	upregulated	ND	ND	ND
chr3	HAVANA	gene	39183346	39196053	-	ENSG00000144655.10	CSRNP1	upregulated	upregulated	ND	ND	ND
chr3	HAVANA	gene	37493606	37865005	+	ENSG00000144668.7	ITGA9	ND	downregulated	ND	Loss	ND
chr3	HAVANA	gene	61547243	62283288	+	ENSG00000144724.14	PTPRG	ND	downregulated	Gain	ND	ND
chr3	HAVANA	gene	101546835	101579866	+	ENSG00000144802.7	NFKBIZ	upregulated	ND	ND	ND	ND
chr3	HAVANA	gene	111717511	111732734	+	ENSG00000144834.8	TAGLN3	ND	downregulated	ND	ND	ND
chr3	HAVANA	gene	119499331	119537332	+	ENSG00000144852.12	NR1I2	ND	upregulated	ND	ND	ND
chr3	HAVANA	gene	125822412	125916837	-	ENSG00000144908.9	ALDH1L1	ND	downregulated	ND	ND	ND
chr3	HAVANA	gene	195473636	195539148	-	ENSG00000145113.17	MUC4	downregulated	ND	ND	ND	ND
chr4	HAVANA	gene	83550692	83720010	-	ENSG00000145284.7	SCD5	ND	downregulated	ND	ND	ND
chr4	HAVANA	gene	113739265	114304896	+	ENSG00000145362.12	ANK2	ND	ND	Loss	ND	ND
chr4	HAVANA	gene	122737599	122745087	-	ENSG00000145386.5	CCNA2	downregulated	downregulated	ND	ND	ND
chr4	HAVANA	gene	120133742	120216672	+	ENSG00000145390.7	USP53	ND	upregulated	ND	ND	ND
chr4	HAVANA	gene	154701744	154710272	-	ENSG00000145423.4	SFRP2	ND	downregulated	ND	ND	ND
chr4	HAVANA	gene	175558065	175750465	-	ENSG00000145451.8	GLRA3	ND	downregulated	ND	ND	ND
chr5	HAVANA	gene	6633456	6669675	+	ENSG00000145545.7	SRD5A1	downregulated	ND	ND	ND	ND
chr5	HAVANA	gene	36152091	36184421	+	ENSG00000145604.11	SKP2	ND	downregulated	ND	ND	ND
chr5	HAVANA	gene	57749809	57756087	-	ENSG00000145632.10	PLK2	upregulated	ND	ND	ND	ND
chr5	HAVANA	gene	82933624	83017432	-	ENSG00000145681.6	HAPLN1	downregulated	ND	ND	ND	ND
chr5	HAVANA	gene	96427574	96478576	-	ENSG00000145721.7	LIX1	ND	upregulated	ND	ND	ND
chr5	HAVANA	gene	110405760	110413722	+	ENSG00000145777.10	TSLP	ND	upregulated	ND	ND	ND
chr5	HAVANA	gene	142149949	142608576	+	ENSG00000145819.11	ARHGAP26	downregulated	ND	ND	ND	ND
chr5	HAVANA	gene	134906373	134914969	-	ENSG00000145824.8	CXCL14	downregulated	ND	ND	ND	ND
chr5	HAVANA	gene	159774758	159797648	-	ENSG00000145861.7	C1QTNF2	downregulated	ND	ND	ND	ND
chr5	HAVANA	gene	160715436	160976050	-	ENSG00000145864.8	GABRB2	ND	downregulated	ND	ND	ND
chr5	HAVANA	gene	138204612	138211057	-	ENSG00000146006.7	LRRTM2	upregulated	ND	ND	ND	ND
chr6	HAVANA	gene	24171984	24358280	-	ENSG00000146038.7	DCDC2	ND	downregulated	ND	ND	ND
chr5	HAVANA	gene	180620924	180632293	-	ENSG00000146054.13	TRIM7	ND	upregulated	ND	ND	ND
chr6	HAVANA	gene	47199268	47277641	-	ENSG00000146072.6	TNFRSF21	ND	downregulated	ND	ND	ND
chr5	HAVANA	gene	176928908	176938275	-	ENSG00000146094.9	DOK3	ND	upregulated	ND	ND	ND
chr6	HAVANA	gene	53794780	54131078	+	ENSG00000146147.10	MLIP	ND	downregulated	Gain	ND	ND
chr6	HAVANA	gene	44225903	44233500	-	ENSG00000146232.10	NFKBIE	ND	upregulated	ND	ND	ND
chr6	HAVANA	gene	136552162	136571473	-	ENSG00000146410.7	MTFR2	downregulated	ND	ND	ND	ND
chr7	HAVANA	gene	47801074	47806370	+	ENSG00000146666.4	LINC00525	ND	upregulated	ND	ND	ND
chr11	HAVANA	gene	64833772	64851636	-	ENSG00000146670.5	CDCA5	downregulated	downregulated	ND	ND	ND
chr7	HAVANA	gene	76239303	76256578	-	ENSG00000146707.10	POMZP3	ND	upregulated	ND	ND	ND
chr7	HAVANA	gene	158424003	158497520	-	ENSG00000146918.15	NCAPG2	downregulated	downregulated	ND	ND	ND
chr8	HAVANA	gene	19261672	19615540	-	ENSG00000147408.10	CSGALNACT1	upregulated	ND	ND	ND	ND
chr8	HAVANA	gene	41386725	41402565	+	ENSG00000147536.7	GINS4	ND	downregulated	ND	ND	ND
chr8	HAVANA	gene	82352561	82359758	-	ENSG00000147588.6	PMP2	ND	downregulated	ND	ND	ND
chr9	HAVANA	gene	70432004	70497240	-	ENSG00000147996.12	CBWD5	ND	upregulated	ND	ND	ND
chr9	HAVANA	gene	126118449	126142603	+	ENSG00000148204.7	CRB2	ND	upregulated	ND	ND	ND
chr9	HAVANA	gene	136215069	136218281	+	ENSG00000148303.12	RPL7A	ND	downregulated	ND	ND	ND
chr10	HAVANA	gene	26986588	27035727	+	ENSG00000148459.11	PDSS1	downregulated	ND	ND	ND	ND
chr10	HAVANA	gene	92500578	92617671	-	ENSG00000148680.11	HTR7	ND	upregulated	ND	ND	ND
chr10	HAVANA	gene	129894923	129924649	-	ENSG00000148773.8	MKI67	downregulated	downregulated	ND	ND	ND
chr11	HAVANA	gene	10326227	10328944	+	ENSG00000148926.5	ADM	ND	upregulated	ND	ND	ND
chr11	HAVANA	gene	57364860	57382326	+	ENSG00000149131.11	SERPING1	ND	upregulated	ND	ND	ND
chr11	HAVANA	gene	86085778	86134151	+	ENSG00000149201.5	CCDC81	ND	upregulated	ND	ND	ND
chr11	HAVANA	gene	78363876	79151992	-	ENSG00000149256.10	TENM4	downregulated	downregulated	ND	ND	ND
chr11	HAVANA	gene	113280318	113346413	-	ENSG00000149295.9	DRD2	upregulated	ND	ND	ND	ND
chr11	HAVANA	gene	61567099	61596790	-	ENSG00000149485.12	FADS1	ND	downregulated	ND	ND	ND
chr11	HAVANA	gene	125495036	125546150	+	ENSG00000149554.8	CHEK1	ND	downregulated	ND	ND	ND
chr20	HAVANA	gene	36838890	36889174	-	ENSG00000149633.7	KIAA1755	ND	upregulated	ND	ND	ND
chr20	HAVANA	gene	44515128	44516274	-	ENSG00000149634.4	SPATA25	upregulated	ND	ND	ND	ND
chr20	HAVANA	gene	35380194	35402221	-	ENSG00000149636.11	DSN1	ND	downregulated	ND	ND	ND
chr16	HAVANA	gene	30016830	30034591	-	ENSG00000149927.13	DOC2A	upregulated	ND	ND	ND	ND
chr10	HAVANA	gene	33189247	33294720	-	ENSG00000150093.14	ITGB1	ND	downregulated	ND	ND	ND
chr10	HAVANA	gene	55562531	57387702	-	ENSG00000150275.13	PCDH15	ND	downregulated	ND	ND	ND
chr5	HAVANA	gene	10226442	10250009	-	ENSG00000150756.9	FAM173B	ND	downregulated	ND	ND	ND
chr13	HAVANA	gene	39261266	39460074	+	ENSG00000150893.9	FREM2	downregulated	downregulated	ND	ND	ND
chr12	HAVANA	gene	125431371	125473668	-	ENSG00000150990.3	DHX37	ND	upregulated	ND	ND	ND
chr4	HAVANA	gene	139936943	139966906	+	ENSG00000151014.4	CCRN4L	ND	upregulated	ND	ND	ND
chr11	HAVANA	gene	44117099	44266979	+	ENSG00000151348.9	EXT2	ND	downregulated	ND	ND	ND
chr5	HAVANA	gene	33523640	33892297	-	ENSG00000151388.6	ADAMTS12	ND	downregulated	ND	ND	ND
chr12	HAVANA	gene	15475331	15750333	+	ENSG00000151490.9	PTPRO	ND	downregulated	ND	ND	ND
chr11	HAVANA	gene	134020014	134095348	-	ENSG00000151503.8	NCAPD3	downregulated	ND	ND	ND	ND
chr14	HAVANA	gene	59971257	60043549	-	ENSG00000151838.7	CCDC175	ND	upregulated	ND	ND	ND
chr6	HAVANA	gene	56322785	56819426	-	ENSG00000151914.13	DST	downregulated	ND	ND	ND	ND
chr1	HAVANA	gene	146032647	146082765	-	ENSG00000152042.13	NBPF11	ND	upregulated	ND	ND	ND
chr2	HAVANA	gene	132250386	132279146	+	ENSG00000152117.13	AC093838.4	ND	upregulated	ND	ND	ND
chr2	HAVANA	gene	39892122	39945103	+	ENSG00000152154.6	TMEM178A	upregulated	ND	ND	ND	ND
chr4	HAVANA	gene	93225550	94695707	+	ENSG00000152208.7	GRID2	ND	downregulated	ND	ND	ND
chr18	HAVANA	gene	40323192	40695657	-	ENSG00000152214.8	RIT2	ND	downregulated	ND	ND	ND
chr18	HAVANA	gene	43563502	43652238	-	ENSG00000152229.14	PSTPIP2	upregulated	ND	ND	ND	ND
chr2	HAVANA	gene	169690642	169769881	-	ENSG00000152253.4	SPC25	downregulated	downregulated	ND	ND	ND
chr2	HAVANA	gene	173420101	173489823	+	ENSG00000152256.9	PDK1	ND	upregulated	ND	ND	ND
chr11	HAVANA	gene	13983914	14289646	+	ENSG00000152268.8	SPON1	ND	downregulated	ND	ND	ND
chr11	HAVANA	gene	14665269	14892350	+	ENSG00000152270.4	PDE3B	ND	downregulated	ND	ND	ND
chr5	HAVANA	gene	136310987	136934068	-	ENSG00000152377.8	SPOCK1	downregulated	ND	ND	ND	ND
chr19	HAVANA	gene	58011283	58029772	+	ENSG00000152439.8	ZNF773	ND	upregulated	ND	ND	ND
chr5	HAVANA	gene	110559351	110830584	+	ENSG00000152495.6	CAMK4	downregulated	ND	ND	ND	ND
chr11	HAVANA	gene	105480721	105852819	+	ENSG00000152578.8	GRIA4	ND	downregulated	ND	ND	ND
chr4	HAVANA	gene	88394487	88452213	-	ENSG00000152583.8	SPARCL1	ND	downregulated	ND	ND	ND
chr2	HAVANA	gene	33661391	33789817	+	ENSG00000152689.13	RASGRP3	ND	ND	ND	ND	Loss
chr10	HAVANA	gene	91174343	91180758	+	ENSG00000152778.7	IFIT5	ND	upregulated	ND	ND	ND
chr10	HAVANA	gene	91342745	91405215	-	ENSG00000152782.12	PANK1	ND	downregulated	ND	ND	ND
chr4	HAVANA	gene	81105033	81125483	+	ENSG00000152784.11	PRDM8	upregulated	ND	ND	ND	ND
chr12	HAVANA	gene	25562241	25801513	-	ENSG00000152936.6	IFLTD1	ND	upregulated	ND	ND	ND
chr4	HAVANA	gene	22346694	22517677	-	ENSG00000152990.9	GPR125	ND	downregulated	ND	ND	ND
chr16	HAVANA	gene	8946799	8962866	-	ENSG00000153048.6	CARHSP1	ND	downregulated	ND	ND	ND
chr4	HAVANA	gene	141309609	141349122	-	ENSG00000153132.8	CLGN	ND	upregulated	ND	ND	ND
chr2	HAVANA	gene	165944032	166060577	-	ENSG00000153253.11	SCN3A	upregulated	ND	ND	ND	ND
chr16	HAVANA	gene	4658884	4665028	-	ENSG00000153443.8	UBALD1	ND	upregulated	ND	ND	ND
chr9	HAVANA	gene	12775020	12822130	+	ENSG00000153714.5	LURAP1L	upregulated	upregulated	ND	ND	ND
chr16	ENSEMBL	gene	85131965	85146114	-	ENSG00000153789.8	FAM92B	upregulated	ND	ND	ND	ND
chr2	HAVANA	gene	229715242	230136001	-	ENSG00000153823.14	PID1	upregulated	ND	ND	ND	ND
chr7	HAVANA	gene	84624869	84816171	-	ENSG00000153993.9	SEMA3D	upregulated	ND	ND	ND	ND
chr18	HAVANA	gene	21718942	21741567	+	ENSG00000154040.16	CABYR	upregulated	ND	ND	ND	ND
chr16	HAVANA	gene	84178865	84212373	+	ENSG00000154099.13	DNAAF1	ND	upregulated	ND	ND	ND
chr11	HAVANA	gene	124753587	124768396	-	ENSG00000154133.10	ROBO4	ND	ND	Gain	ND	ND
chr11	HAVANA	gene	124609742	124617106	+	ENSG00000154146.8	NRGN	downregulated	ND	ND	ND	ND
chr8	HAVANA	gene	108261721	108510283	-	ENSG00000154188.5	ANGPT1	ND	downregulated	ND	ND	ND
chr8	HAVANA	gene	11197146	11225961	+	ENSG00000154316.10	TDH	upregulated	ND	ND	ND	ND
chr1	HAVANA	gene	89724633	89738544	-	ENSG00000154451.10	GBP5	ND	upregulated	ND	ND	ND
chr21	HAVANA	gene	19273580	19639690	+	ENSG00000154645.9	CHODL	ND	downregulated	ND	ND	ND
chr7	HAVANA	gene	66147151	66276451	+	ENSG00000154710.11	RABGEF1	upregulated	ND	ND	ND	ND
chr3	HAVANA	gene	16844159	17132086	+	ENSG00000154822.11	PLCL2	upregulated	ND	ND	ND	ND
chr18	HAVANA	gene	47901365	47920543	+	ENSG00000154839.5	SKA1	downregulated	downregulated	ND	ND	ND
chr17	HAVANA	gene	48450581	48458844	+	ENSG00000154920.10	EME1	downregulated	ND	ND	ND	ND
chr3	HAVANA	gene	134316643	134979309	+	ENSG00000154928.12	EPHB1	downregulated	downregulated	ND	ND	ND
chr17	HAVANA	gene	49707674	50237377	-	ENSG00000154975.9	CA10	ND	downregulated	ND	ND	ND
chr8	HAVANA	gene	103661007	103668130	-	ENSG00000155090.10	KLF10	ND	upregulated	ND	ND	ND
chr4	HAVANA	gene	8437867	8495258	+	ENSG00000155275.14	TRMT44	ND	upregulated	ND	ND	ND
chr2	HAVANA	gene	120124497	120130126	+	ENSG00000155368.12	DBI	ND	downregulated	ND	ND	ND
chr5	HAVANA	gene	152869175	153193429	+	ENSG00000155511.13	GRIA1	downregulated	downregulated	ND	ND	ND
chr7	HAVANA	gene	135242667	135333505	+	ENSG00000155561.10	NUP205	ND	ND	Gain	ND	ND
chr10	HAVANA	gene	98353069	98480271	-	ENSG00000155629.10	PIK3AP1	upregulated	ND	ND	ND	ND
chr2	HAVANA	gene	179390716	179695529	-	ENSG00000155657.19	TTN	downregulated	downregulated	ND	ND	ND
chr2	HAVANA	gene	202152994	202222121	-	ENSG00000155749.8	ALS2CR12	ND	upregulated	ND	ND	ND
chr2	HAVANA	gene	202899310	202903160	+	ENSG00000155760.1	FZD7	upregulated	ND	ND	ND	ND
chr5	HAVANA	gene	149340300	149373018	+	ENSG00000155850.7	SLC26A2	ND	downregulated	ND	ND	ND
chr6	HAVANA	gene	150339470	150346668	-	ENSG00000155918.3	RAET1L	ND	upregulated	ND	ND	ND
chr8	HAVANA	gene	89044237	89340254	-	ENSG00000156103.11	MMP16	downregulated	downregulated	ND	ND	ND
chr4	HAVANA	gene	76932337	77033955	+	ENSG00000156219.12	ART3	ND	downregulated	ND	ND	ND
chr21	HAVANA	gene	30449792	30548210	+	ENSG00000156265.11	MAP3K7CL	upregulated	ND	ND	ND	ND
chr8	HAVANA	gene	101145588	101158028	-	ENSG00000156509.9	FBXO43	downregulated	ND	ND	ND	ND
chr11	HAVANA	gene	57435219	57468659	+	ENSG00000156599.6	ZDHHC5	ND	ND	Gain	ND	ND
chr15	HAVANA	gene	73852355	73926475	-	ENSG00000156642.12	NPTN	ND	ND	Gain	ND	ND
chr8	HAVANA	gene	37716136	37756985	-	ENSG00000156675.11	RAB11FIP1	downregulated	ND	ND	ND	ND
chr11	HAVANA	gene	58601542	58671688	-	ENSG00000156689.2	GLYATL2	ND	downregulated	ND	ND	ND
chr9	HAVANA	gene	42858072	42876505	+	ENSG00000156750.7	AQP7P3	ND	downregulated	ND	ND	ND
chr8	HAVANA	gene	124332090	124428590	-	ENSG00000156802.8	ATAD2	downregulated	downregulated	ND	ND	ND
chr8	HAVANA	gene	124510129	124553446	-	ENSG00000156804.3	FBXO32	upregulated	ND	ND	Loss	ND
chr15	HAVANA	gene	40453224	40513337	+	ENSG00000156970.8	BUB1B	downregulated	downregulated	ND	ND	ND
chr1	HAVANA	gene	183217372	183387737	-	ENSG00000157064.6	NMNAT2	upregulated	ND	ND	ND	ND
chr8	HAVANA	gene	31496902	32622548	+	ENSG00000157168.14	NRG1	ND	upregulated	ND	ND	ND
chr1	HAVANA	gene	53711217	53793742	-	ENSG00000157193.10	LRP8	ND	downregulated	ND	ND	ND
chr16	HAVANA	gene	70613798	70694585	+	ENSG00000157368.6	IL34	ND	upregulated	ND	ND	ND
chr15	HAVANA	gene	59397277	59417244	+	ENSG00000157456.3	CCNB2	downregulated	downregulated	ND	ND	ND
chr21	HAVANA	gene	38979678	39288749	-	ENSG00000157542.8	KCNJ6	downregulated	downregulated	ND	ND	ND
chr21	HAVANA	gene	42792231	42831141	+	ENSG00000157601.9	MX1	upregulated	upregulated	ND	ND	ND
chr1	HAVANA	gene	2487078	2496821	+	ENSG00000157873.13	TNFRSF14	upregulated	ND	ND	ND	ND
chr2	HAVANA	gene	27665233	27669348	+	ENSG00000157992.8	KRTCAP3	ND	upregulated	ND	ND	ND
chr12	HAVANA	gene	122277433	122301502	-	ENSG00000158104.7	HPD	downregulated	ND	ND	ND	ND
chr9	HAVANA	gene	99401859	99417585	-	ENSG00000158122.7	AAED1	upregulated	ND	ND	ND	ND
chr18	HAVANA	gene	319361	500722	-	ENSG00000158270.10	COLEC12	ND	downregulated	ND	ND	ND
chr1	HAVANA	gene	6265535	6281359	+	ENSG00000158286.8	RNF207	upregulated	ND	ND	ND	ND
chr20	HAVANA	gene	45186463	45304714	-	ENSG00000158296.9	SLC13A3	ND	upregulated	ND	ND	ND
chr6	HAVANA	gene	26158349	26171577	+	ENSG00000158373.7	HIST1H2BD	ND	upregulated	ND	ND	ND
chr5	HAVANA	gene	137620954	137674044	-	ENSG00000158402.14	CDC25C	downregulated	downregulated	ND	ND	ND
chr6	HAVANA	gene	26281283	26285762	-	ENSG00000158406.2	HIST1H4H	upregulated	ND	ND	ND	ND
chr2	HAVANA	gene	219221579	219232822	+	ENSG00000158428.3	C2orf62	upregulated	ND	ND	ND	ND
chr20	HAVANA	gene	47980414	48099184	-	ENSG00000158445.7	KCNB1	upregulated	ND	ND	ND	ND
chr7	HAVANA	gene	128864864	129070052	+	ENSG00000158467.12	AHCYL2	ND	ND	Gain	ND	ND
chr16	HAVANA	gene	20944433	21170762	-	ENSG00000158486.9	DNAH3	ND	upregulated	ND	ND	ND
chr11	HAVANA	gene	75145685	75236948	-	ENSG00000158555.10	GDPD5	upregulated	ND	ND	ND	ND
chr7	HAVANA	gene	95401866	95739634	+	ENSG00000158560.10	DYNC1I1	upregulated	ND	ND	ND	ND
chr7	HAVANA	gene	47814250	47988088	-	ENSG00000158683.3	PKD1L1	ND	upregulated	ND	ND	ND
chr6	HAVANA	gene	28346732	28367511	-	ENSG00000158691.10	ZSCAN12	ND	upregulated	ND	ND	ND
chr1	HAVANA	gene	205626979	205649587	-	ENSG00000158715.5	SLC45A3	ND	upregulated	ND	ND	ND
chr1	HAVANA	gene	20465819	20476879	+	ENSG00000158786.4	PLA2G2F	ND	downregulated	ND	ND	ND
chr8	HAVANA	gene	23699428	23712320	-	ENSG00000159167.7	STC1	ND	upregulated	ND	ND	ND
chr1	HAVANA	gene	150254953	150259505	+	ENSG00000159208.11	C1orf51	upregulated	upregulated	ND	ND	ND
chr21	HAVANA	gene	37757676	37791313	+	ENSG00000159259.7	CHAF1B	ND	downregulated	ND	ND	ND
chr1	HAVANA	gene	203274619	203278730	+	ENSG00000159388.5	BTG2	upregulated	ND	ND	ND	ND
chr1	HAVANA	gene	46085716	46089729	-	ENSG00000159588.10	CCDC17	upregulated	ND	ND	ND	ND
chr16	HAVANA	gene	67678822	67691472	+	ENSG00000159753.9	RLTPR	ND	upregulated	ND	ND	ND
chr19	HAVANA	gene	47123725	47128375	-	ENSG00000160013.4	PTGIR	upregulated	ND	ND	ND	ND
chr1	HAVANA	gene	1407143	1433228	+	ENSG00000160072.15	ATAD3B	ND	upregulated	ND	ND	ND
chr19	HAVANA	gene	17392454	17398455	+	ENSG00000160117.10	ANKLE1	ND	upregulated	ND	ND	ND
chr21	HAVANA	gene	43619799	43717354	+	ENSG00000160179.14	ABCG1	ND	upregulated	ND	ND	ND
chr21	HAVANA	gene	44473301	44497053	-	ENSG00000160200.13	CBS	downregulated	ND	ND	ND	ND
chr21	HAVANA	gene	45642874	45660849	-	ENSG00000160223.12	ICOSLG	upregulated	upregulated	ND	ND	ND
chr21	HAVANA	gene	48018875	48025121	-	ENSG00000160307.5	S100B	downregulated	downregulated	ND	ND	ND
chr19	HAVANA	gene	51870352	51872257	-	ENSG00000160318.2	CLDND2	ND	downregulated	ND	ND	ND
chr9	HAVANA	gene	139221932	139254057	+	ENSG00000160360.7	GPSM1	ND	upregulated	ND	ND	ND
chr9	HAVANA	gene	131464802	131483197	+	ENSG00000160447.6	PKN3	downregulated	ND	ND	ND	ND
chr1	HAVANA	gene	153600402	153604513	+	ENSG00000160678.7	S100A1	ND	downregulated	ND	ND	ND
chr1	HAVANA	gene	154377669	154441926	+	ENSG00000160712.8	IL6R	ND	ND	Loss	ND	ND
chr5	HAVANA	gene	176513887	176525145	+	ENSG00000160867.10	FGFR4	ND	upregulated	ND	ND	ND
chr8	HAVANA	gene	144099399	144105249	+	ENSG00000160932.6	LY6E	ND	upregulated	ND	ND	ND
chr7	HAVANA	gene	101006101	101202304	+	ENSG00000160963.9	COL26A1	ND	downregulated	ND	ND	ND
chr5	HAVANA	gene	179233388	179265078	+	ENSG00000161011.15	SQSTM1	ND	upregulated	ND	ND	ND
chr17	HAVANA	gene	72838162	72857627	-	ENSG00000161509.9	GRIN2C	upregulated	ND	ND	ND	ND
chr17	HAVANA	gene	34198495	34207797	-	ENSG00000161570.4	CCL5	upregulated	upregulated	ND	ND	ND
chr17	HAVANA	gene	42081914	42086431	+	ENSG00000161653.6	NAGS	ND	upregulated	ND	ND	ND
chr12	HAVANA	gene	50370706	50426919	-	ENSG00000161800.8	RACGAP1	downregulated	downregulated	ND	ND	ND
chr19	HAVANA	gene	13009600	13030090	-	ENSG00000161860.7	SYCE2	ND	downregulated	ND	ND	ND
chr19	HAVANA	gene	11242196	11266484	-	ENSG00000161888.7	SPC24	downregulated	downregulated	ND	ND	ND
chr17	HAVANA	gene	7476024	7482323	+	ENSG00000161960.10	EIF4A1	ND	upregulated	ND	ND	ND
chr16	HAVANA	gene	2510081	2514964	+	ENSG00000162062.10	C16orf59	downregulated	ND	ND	ND	ND
chr16	HAVANA	gene	2479395	2508855	+	ENSG00000162063.8	CCNF	downregulated	downregulated	ND	ND	ND
chr16	HAVANA	gene	2570358	2581423	+	ENSG00000162066.10	AMDHD2	ND	upregulated	ND	ND	ND
chr11	HAVANA	gene	61248592	61258403	+	ENSG00000162148.6	PPP1R32	upregulated	ND	ND	ND	ND
chr11	HAVANA	gene	62104920	62160882	+	ENSG00000162174.8	ASRGL1	downregulated	downregulated	ND	ND	ND
chr1	HAVANA	gene	56960419	57110974	-	ENSG00000162407.8	PPAP2B	upregulated	ND	ND	ND	ND
chr1	HAVANA	gene	8377886	8404227	+	ENSG00000162426.10	SLC45A1	ND	ND	ND	Loss	ND
chr1	HAVANA	gene	11751786	11785914	+	ENSG00000162490.6	DRAXIN	ND	downregulated	ND	ND	ND
chr1	HAVANA	gene	20808884	20812713	-	ENSG00000162545.5	CAMK2N1	ND	downregulated	ND	ND	ND
chr1	HAVANA	gene	61330931	61928465	+	ENSG00000162599.11	NFIA	ND	downregulated	ND	ND	ND
chr1	HAVANA	gene	59120411	59165764	-	ENSG00000162601.5	MYSM1	ND	upregulated	ND	ND	ND
chr1	HAVANA	gene	78354198	78409580	+	ENSG00000162614.14	NEXN	ND	upregulated	ND	ND	ND
chr1	HAVANA	gene	107682629	108026080	+	ENSG00000162631.14	NTNG1	downregulated	ND	ND	ND	ND
chr1	HAVANA	gene	109358520	109506106	-	ENSG00000162641.14	AKNAD1	upregulated	ND	ND	ND	ND
chr1	HAVANA	gene	85464830	85598821	+	ENSG00000162643.8	WDR63	upregulated	ND	ND	ND	ND
chr1	HAVANA	gene	89646831	89664615	-	ENSG00000162654.8	GBP4	upregulated	upregulated	ND	ND	ND
chr1	HAVANA	gene	91726323	91870426	-	ENSG00000162669.11	HFM1	ND	upregulated	ND	ND	ND
chr1	HAVANA	gene	196194909	196578355	-	ENSG00000162687.12	KCNT2	ND	upregulated	ND	ND	ND
chr1	HAVANA	gene	101185298	101204601	+	ENSG00000162692.6	VCAM1	upregulated	upregulated	ND	ND	ND
chr1	HAVANA	gene	161952982	161993644	-	ENSG00000162745.6	OLFML2B	ND	downregulated	ND	ND	ND
chr1	HAVANA	gene	212738676	212794119	+	ENSG00000162772.12	ATF3	upregulated	upregulated	ND	ND	ND
chr1	HAVANA	gene	179334855	179523870	+	ENSG00000162779.16	AXDND1	ND	upregulated	ND	ND	ND
chr2	HAVANA	gene	198432948	198540769	-	ENSG00000162944.6	RFTN2	ND	downregulated	ND	ND	ND
chr2	HAVANA	gene	200794698	200820459	-	ENSG00000162971.6	TYW5	ND	upregulated	ND	ND	ND
chr1	HAVANA	gene	226249552	226259702	+	ENSG00000163041.5	H3F3A	ND	downregulated	ND	ND	ND
chr4	HAVANA	gene	52917497	52963458	+	ENSG00000163071.6	SPATA18	ND	downregulated	ND	ND	ND
chr2	HAVANA	gene	97163383	97173846	-	ENSG00000163121.5	NEURL3	upregulated	upregulated	Gain	Gain	ND
chr2	HAVANA	gene	208627310	208634287	-	ENSG00000163251.3	FZD5	ND	downregulated	ND	ND	ND
chr2	HAVANA	gene	175296966	175351822	-	ENSG00000163328.9	GPR155	ND	downregulated	ND	ND	ND
chr3	HAVANA	gene	190023490	190040264	-	ENSG00000163347.5	CLDN1	ND	upregulated	ND	ND	ND
chr3	HAVANA	gene	121612936	121662949	+	ENSG00000163406.6	SLC15A2	ND	downregulated	ND	ND	ND
chr1	HAVANA	gene	201977073	201986316	+	ENSG00000163435.11	ELF3	ND	upregulated	ND	ND	ND
chr1	HAVANA	gene	155145873	155157447	+	ENSG00000163462.13	TRIM46	upregulated	upregulated	ND	ND	ND
chr3	HAVANA	gene	27151576	27410951	-	ENSG00000163491.12	NEK10	ND	upregulated	ND	ND	ND
chr3	HAVANA	gene	108268716	108308491	-	ENSG00000163507.9	KIAA1524	downregulated	ND	ND	ND	ND
chr3	HAVANA	gene	62384022	62861054	-	ENSG00000163618.13	CADPS	ND	upregulated	ND	ND	ND
chr4	HAVANA	gene	74262831	74287129	+	ENSG00000163631.12	ALB	downregulated	downregulated	ND	ND	ND
chr3	HAVANA	gene	64501333	64673676	-	ENSG00000163638.9	ADAMTS9	downregulated	ND	ND	ND	ND
chr3	HAVANA	gene	156864297	156878549	-	ENSG00000163660.7	CCNL1	ND	upregulated	ND	ND	ND
chr3	HAVANA	gene	9944296	9958086	+	ENSG00000163701.14	IL17RE	upregulated	ND	ND	ND	ND
chr3	HAVANA	gene	142534764	142608045	-	ENSG00000163710.3	PCOLCE2	ND	downregulated	ND	ND	ND
chr4	HAVANA	gene	74902306	74904524	-	ENSG00000163734.4	CXCL3	upregulated	upregulated	ND	ND	ND
chr2	HAVANA	gene	27530268	27531313	-	ENSG00000163794.6	UCN	ND	upregulated	ND	ND	ND
chr2	HAVANA	gene	29005383	29073477	+	ENSG00000163806.11	SPDYA	ND	upregulated	ND	ND	ND
chr3	HAVANA	gene	44803209	44914868	+	ENSG00000163808.12	KIF15	downregulated	downregulated	ND	ND	ND
chr3	HAVANA	gene	122283085	122294050	+	ENSG00000163840.5	DTX3L	ND	upregulated	ND	ND	ND
chr1	HAVANA	gene	37261128	37499730	-	ENSG00000163873.5	GRIK3	ND	downregulated	ND	ND	ND
chr1	HAVANA	gene	37940153	37949980	+	ENSG00000163874.8	ZC3H12A	ND	upregulated	ND	ND	ND
chr3	HAVANA	gene	126113782	126155399	+	ENSG00000163885.7	CCDC37	ND	ND	Loss	ND	ND
chr3	HAVANA	gene	186507669	186524847	-	ENSG00000163918.6	RFC4	downregulated	downregulated	ND	ND	ND
chr3	HAVANA	gene	186838736	186898696	-	ENSG00000163923.5	RPL39L	ND	downregulated	ND	ND	ND
chr3	HAVANA	gene	53190025	53226733	+	ENSG00000163932.9	PRKCD	upregulated	ND	ND	ND	ND
chr4	HAVANA	gene	100869243	100871545	-	ENSG00000164032.7	H2AFZ	downregulated	downregulated	ND	ND	ND
chr4	HAVANA	gene	103806205	103940896	-	ENSG00000164037.12	SLC9B1	ND	downregulated	ND	ND	ND
chr3	HAVANA	gene	48198636	48229892	-	ENSG00000164045.7	CDC25A	downregulated	downregulated	ND	ND	ND
chr3	HAVANA	gene	49895421	49907655	-	ENSG00000164076.12	CAMKV	ND	upregulated	ND	ND	ND
chr3	HAVANA	gene	51741086	51752629	+	ENSG00000164082.10	GRM2	ND	downregulated	ND	ND	ND
chr3	HAVANA	gene	52109269	52188706	-	ENSG00000164087.3	POC1A	downregulated	downregulated	ND	ND	ND
chr4	HAVANA	gene	118954773	119179803	+	ENSG00000164100.7	NDST3	ND	downregulated	ND	ND	ND
chr4	HAVANA	gene	174305852	174327531	-	ENSG00000164106.3	SCRG1	ND	downregulated	ND	ND	ND
chr4	HAVANA	gene	120976763	120988229	-	ENSG00000164109.9	MAD2L1	downregulated	ND	ND	ND	ND
chr4	HAVANA	gene	159045626	159094470	-	ENSG00000164125.11	FAM198B	upregulated	ND	ND	ND	ND
chr4	HAVANA	gene	164245113	164265984	-	ENSG00000164128.2	NPY1R	ND	downregulated	ND	ND	ND
chr4	HAVANA	gene	164265091	164273086	+	ENSG00000164129.7	NPY5R	ND	downregulated	ND	ND	ND
chr5	HAVANA	gene	52285156	52390609	+	ENSG00000164171.6	ITGA2	upregulated	ND	ND	ND	ND
chr5	HAVANA	gene	83236373	83680611	-	ENSG00000164176.8	EDIL3	ND	downregulated	ND	ND	ND
chr5	HAVANA	gene	121465208	121515312	+	ENSG00000164185.4	ZNF474	ND	upregulated	ND	ND	ND
chr5	HAVANA	gene	75911307	75919259	-	ENSG00000164220.6	F2RL2	ND	upregulated	ND	ND	ND
chr5	HAVANA	gene	95049226	95160087	+	ENSG00000164292.8	RHOBTB3	ND	downregulated	ND	ND	ND
chr5	HAVANA	gene	78985700	79096063	+	ENSG00000164309.10	CMYA5	ND	upregulated	ND	ND	ND
chr6	HAVANA	gene	101846664	102517958	+	ENSG00000164418.15	GRIK2	ND	downregulated	ND	ND	ND
chr6	HAVANA	gene	123100620	123105219	+	ENSG00000164434.7	FABP7	ND	downregulated	ND	ND	ND
chr6	HAVANA	gene	130686879	130764208	+	ENSG00000164484.7	TMEM200A	ND	upregulated	ND	ND	ND
chr5	HAVANA	gene	159848829	159855748	+	ENSG00000164611.8	PTTG1	downregulated	downregulated	ND	ND	ND
chr7	HAVANA	gene	20823906	20826505	-	ENSG00000164651.12	SP8	ND	downregulated	ND	ND	ND
chr7	HAVANA	gene	64601603	64694600	+	ENSG00000164669.8	INTS4L1	ND	upregulated	ND	ND	ND
chr7	HAVANA	gene	123092454	123175131	-	ENSG00000164675.6	IQUB	ND	upregulated	ND	ND	ND
chr8	HAVANA	gene	81540686	81787016	-	ENSG00000164684.9	ZNF704	downregulated	ND	ND	ND	ND
chr12	HAVANA	gene	8385108	8395544	-	ENSG00000164845.12	FAM86FP	ND	upregulated	ND	ND	ND
chr7	HAVANA	gene	1084212	1098897	+	ENSG00000164849.7	GPR146	upregulated	ND	ND	ND	ND
chr7	HAVANA	gene	1468101	1499138	-	ENSG00000164877.14	MICALL2	ND	upregulated	ND	ND	ND
chr8	HAVANA	gene	86285665	86361269	+	ENSG00000164879.6	CA3	ND	upregulated	ND	ND	ND
chr8	HAVANA	gene	104152938	104242533	+	ENSG00000164929.12	BAALC	upregulated	ND	ND	ND	ND
chr8	HAVANA	gene	95261481	95274578	-	ENSG00000164949.3	GEM	upregulated	ND	ND	ND	ND
chr9	HAVANA	gene	107543283	107690518	-	ENSG00000165029.11	ABCA1	ND	upregulated	ND	ND	ND
chr9	HAVANA	gene	94171327	94186144	-	ENSG00000165030.3	NFIL3	ND	upregulated	ND	ND	ND
chr8	HAVANA	gene	40388109	40755352	-	ENSG00000165061.10	ZMAT4	ND	downregulated	ND	ND	ND
chr9	HAVANA	gene	72658497	72841886	+	ENSG00000165072.9	MAMDC2	upregulated	ND	ND	ND	ND
chr9	HAVANA	gene	75515578	75695358	-	ENSG00000165092.8	ALDH1A1	ND	downregulated	ND	ND	ND
chr9	HAVANA	gene	85594500	85678092	-	ENSG00000165105.9	RASEF	ND	upregulated	ND	ND	ND
chr9	HAVANA	gene	88430881	88464426	+	ENSG00000165121.10	RP11-213G2.3	ND	upregulated	ND	ND	ND
chr9	HAVANA	gene	113127531	113342160	-	ENSG00000165124.13	SVEP1	ND	downregulated	ND	ND	ND
chr9	HAVANA	gene	99148223	99180611	-	ENSG00000165244.6	ZNF367	ND	downregulated	ND	ND	ND
chr9	HAVANA	gene	36572859	36677678	+	ENSG00000165304.3	MELK	downregulated	downregulated	ND	ND	ND
chr14	HAVANA	gene	42076773	42373752	+	ENSG00000165379.9	LRFN5	ND	downregulated	ND	ND	ND
chr13	HAVANA	gene	21727734	21750741	-	ENSG00000165480.11	SKA3	downregulated	downregulated	ND	ND	ND
chr10	HAVANA	gene	45466429	45474258	-	ENSG00000165507.8	C10orf10	upregulated	upregulated	ND	ND	ND
chr14	HAVANA	gene	77860364	77889860	-	ENSG00000165555.5	NOXRED1	ND	upregulated	ND	ND	ND
chr13	HAVANA	gene	72012098	72441330	-	ENSG00000165659.12	DACH1	ND	downregulated	ND	ND	ND
chr9	HAVANA	gene	139270029	139293249	-	ENSG00000165684.3	SNAPC4	ND	upregulated	ND	ND	ND
chr12	HAVANA	gene	27619743	27655118	+	ENSG00000165935.5	SMCO2	ND	upregulated	ND	ND	ND
chr14	HAVANA	gene	94571182	94583033	+	ENSG00000165949.8	IFI27	downregulated	upregulated	Gain	Gain	ND
chr11	HAVANA	gene	93463114	93517557	-	ENSG00000166012.10	TAF1D	ND	upregulated	ND	ND	ND
chr10	HAVANA	gene	124221041	124274424	+	ENSG00000166033.7	HTRA1	ND	downregulated	ND	ND	ND
chr12	HAVANA	gene	106695707	106740793	+	ENSG00000166046.6	TCP11L2	upregulated	ND	ND	ND	ND
chr14	HAVANA	gene	103995521	104003410	+	ENSG00000166166.8	TRMT61A	ND	upregulated	ND	ND	ND
chr15	HAVANA	gene	71123863	71146498	-	ENSG00000166173.9	LARP6	ND	upregulated	ND	ND	ND
chr11	HAVANA	gene	123499895	123525952	-	ENSG00000166257.4	SCN3B	ND	upregulated	ND	ND	ND
chr16	HAVANA	gene	81040103	81066719	+	ENSG00000166451.9	CENPN	downregulated	downregulated	ND	ND	ND
chr16	HAVANA	gene	66955582	66959547	-	ENSG00000166592.7	RRAD	upregulated	ND	ND	ND	ND
chr11	HAVANA	gene	113558272	113577095	-	ENSG00000166682.6	TMPRSS5	ND	downregulated	ND	ND	ND
chr17	HAVANA	gene	33570055	33600674	+	ENSG00000166750.5	SLFN5	ND	upregulated	ND	ND	ND
chr15	HAVANA	gene	64657193	64679886	-	ENSG00000166803.6	KIAA0101	downregulated	downregulated	ND	ND	ND
chr15	HAVANA	gene	90328120	90358633	-	ENSG00000166825.9	ANPEP	ND	upregulated	ND	ND	ND
chr18	HAVANA	gene	51884287	51911588	+	ENSG00000166845.9	C18orf54	downregulated	downregulated	ND	ND	ND
chr16	HAVANA	gene	23688977	23701688	+	ENSG00000166851.10	PLK1	downregulated	downregulated	ND	ND	ND
chr12	HAVANA	gene	57403784	57422667	-	ENSG00000166863.7	TAC3	upregulated	ND	ND	ND	ND
chr11	HAVANA	gene	59404189	59436453	-	ENSG00000166889.13	PATL1	ND	upregulated	ND	ND	ND
chr15	HAVANA	gene	45722727	45740959	+	ENSG00000166920.6	C15orf48	ND	upregulated	ND	ND	ND
chr7	HAVANA	gene	100081550	100092422	+	ENSG00000166924.4	NYAP1	upregulated	ND	ND	ND	ND
chr9	HAVANA	gene	132427920	132484875	+	ENSG00000167157.9	PRRX2	ND	upregulated	ND	ND	ND
chr16	HAVANA	gene	50727514	50766988	+	ENSG00000167207.7	NOD2	ND	upregulated	ND	ND	ND
chr11	HAVANA	gene	2150342	2170833	-	ENSG00000167244.13	IGF2	upregulated	ND	ND	ND	ND
chr17	HAVANA	gene	77071021	77084681	+	ENSG00000167280.12	ENGASE	ND	upregulated	ND	ND	ND
chr18	HAVANA	gene	47349183	47721463	-	ENSG00000167306.14	MYO5B	downregulated	ND	ND	ND	ND
chr11	HAVANA	gene	4115937	4160106	+	ENSG00000167325.10	RRM1	ND	downregulated	ND	ND	ND
chr16	HAVANA	gene	88869621	88875666	+	ENSG00000167513.4	CDT1	downregulated	ND	ND	ND	ND
chr17	HAVANA	gene	27030215	27038872	-	ENSG00000167525.9	PROCA1	ND	downregulated	ND	ND	ND
chr12	HAVANA	gene	49458468	49463808	-	ENSG00000167550.6	RHEBL1	upregulated	ND	ND	ND	ND
chr12	HAVANA	gene	49578579	49583107	-	ENSG00000167552.9	TUBA1A	ND	downregulated	ND	ND	ND
chr19	HAVANA	gene	54663846	54676944	-	ENSG00000167608.7	TMC4	upregulated	ND	ND	ND	ND
chr19	HAVANA	gene	55670031	55678090	-	ENSG00000167646.9	DNAAF3	ND	upregulated	ND	ND	ND
chr12	HAVANA	gene	52562780	52585784	-	ENSG00000167767.9	KRT80	ND	upregulated	ND	ND	ND
chr11	HAVANA	gene	63678693	63684316	-	ENSG00000167771.5	RCOR2	ND	upregulated	ND	ND	ND
chr17	HAVANA	gene	76170160	76183314	-	ENSG00000167900.7	TK1	downregulated	ND	ND	ND	ND
chr16	HAVANA	gene	2047655	2059824	-	ENSG00000167962.8	ZNF598	ND	upregulated	ND	ND	ND
chr16	HAVANA	gene	2273567	2285743	+	ENSG00000167967.11	E4F1	ND	upregulated	ND	ND	ND
chr16	HAVANA	gene	3486104	3493542	-	ENSG00000167981.4	ZNF597	ND	upregulated	ND	ND	ND
chr11	HAVANA	gene	61025762	61062896	-	ENSG00000167992.8	VWCE	upregulated	upregulated	ND	ND	ND
chr11	HAVANA	gene	61727190	61735132	-	ENSG00000167996.11	FTH1	upregulated	ND	ND	ND	ND
chr11	HAVANA	gene	62623518	62656352	+	ENSG00000168003.12	SLC3A2	ND	upregulated	ND	ND	ND
chr3	HAVANA	gene	36868311	36986548	-	ENSG00000168016.9	TRANK1	upregulated	ND	ND	ND	ND
chr3	HAVANA	gene	39149152	39180394	+	ENSG00000168026.12	TTC21A	upregulated	upregulated	ND	ND	ND
chr11	HAVANA	gene	64755415	64764517	-	ENSG00000168062.5	BATF2	upregulated	upregulated	ND	ND	ND
chr8	HAVANA	gene	27667137	27695612	-	ENSG00000168078.5	PBK	downregulated	downregulated	ND	ND	ND
chr3	HAVANA	gene	52558386	52569070	-	ENSG00000168268.6	NT5DC2	ND	downregulated	ND	ND	ND
chr3	HAVANA	gene	99548985	99833357	-	ENSG00000168386.14	FILIP1L	ND	upregulated	ND	ND	ND
chr6	HAVANA	gene	32812986	32821755	-	ENSG00000168394.9	TAP1	ND	upregulated	ND	ND	ND
chr14	HAVANA	gene	96671016	96710666	+	ENSG00000168398.5	BDKRB2	upregulated	ND	ND	ND	ND
chr16	HAVANA	gene	74705753	74734858	-	ENSG00000168404.8	MLKL	ND	upregulated	ND	ND	ND
chr6	HAVANA	gene	32008931	32083111	-	ENSG00000168477.13	TNXB	ND	upregulated	ND	ND	ND
chr11	HAVANA	gene	61560109	61564716	+	ENSG00000168496.3	FEN1	downregulated	downregulated	ND	ND	ND
chr16	HAVANA	gene	80574631	80584657	+	ENSG00000168589.10	DYNLRB2	upregulated	ND	ND	ND	ND
chr17	HAVANA	gene	40465342	40540586	-	ENSG00000168610.10	STAT3	ND	ND	Gain	ND	ND
chr4	HAVANA	gene	106815932	106925184	+	ENSG00000168743.8	NPNT	ND	downregulated	ND	ND	ND
chr4	HAVANA	gene	4349867	4420785	+	ENSG00000168824.10	NSG1	upregulated	ND	ND	ND	ND
chr4	HAVANA	gene	4291924	4323513	+	ENSG00000168826.11	ZBTB49	ND	upregulated	ND	ND	ND
chr3	HAVANA	gene	136537489	136574734	+	ENSG00000168917.8	SLC35G2	upregulated	ND	ND	ND	ND
chr14	HAVANA	gene	25278862	25519503	-	ENSG00000168952.11	STXBP6	ND	downregulated	ND	ND	ND
chr17	HAVANA	gene	25956824	25976586	+	ENSG00000168961.12	LGALS9	upregulated	upregulated	Gain	ND	ND
chr2	HAVANA	gene	228029281	228179508	+	ENSG00000169031.14	COL4A3	ND	downregulated	ND	ND	ND
chr3	HAVANA	gene	166958075	167099134	-	ENSG00000169064.8	ZBBX	upregulated	upregulated	ND	ND	ND
chr3	HAVANA	gene	122458846	122512671	-	ENSG00000169087.6	HSPBAP1	ND	upregulated	ND	ND	ND
chr4	HAVANA	gene	75858305	75975325	+	ENSG00000169116.7	PARM1	upregulated	ND	ND	ND	ND
chr10	HAVANA	gene	28064115	28287977	-	ENSG00000169126.11	ARMC4	downregulated	ND	ND	ND	ND
chr16	HAVANA	gene	29495010	29517320	-	ENSG00000169203.12	RP11-231C14.4	ND	upregulated	ND	ND	ND
chr4	HAVANA	gene	76942273	76944650	-	ENSG00000169245.4	CXCL10	upregulated	upregulated	Gain	ND	ND
chr4	HAVANA	gene	76954835	76962568	-	ENSG00000169248.8	CXCL11	upregulated	upregulated	ND	ND	ND
chr15	HAVANA	gene	79724858	79764632	+	ENSG00000169330.4	KIAA1024	ND	downregulated	ND	ND	ND
chr8	HAVANA	gene	140613081	140715299	-	ENSG00000169427.2	KCNK9	ND	ND	Gain	ND	ND
chr4	HAVANA	gene	74606223	74609433	+	ENSG00000169429.6	IL8	upregulated	upregulated	ND	ND	ND
chr2	HAVANA	gene	69201705	69208106	+	ENSG00000169605.5	GKN1	upregulated	ND	ND	ND	ND
chr2	HAVANA	gene	113493930	113522254	-	ENSG00000169607.8	CKAP2L	downregulated	downregulated	ND	ND	ND
chr17	HAVANA	gene	80376194	80400521	+	ENSG00000169660.11	HEXDC	ND	upregulated	ND	ND	ND
chr2	HAVANA	gene	111395275	111435691	-	ENSG00000169679.10	BUB1	downregulated	downregulated	ND	ND	ND
chr3	HAVANA	gene	15642848	15687329	+	ENSG00000169814.8	BTD	ND	downregulated	ND	ND	ND
chr4	HAVANA	gene	30722037	31148422	+	ENSG00000169851.11	PCDH7	ND	downregulated	ND	ND	ND
chr7	HAVANA	gene	100663353	100702020	+	ENSG00000169876.9	MUC17	ND	downregulated	ND	ND	ND
chr16	HAVANA	gene	31271311	31344213	+	ENSG00000169896.12	ITGAM	upregulated	upregulated	ND	ND	ND
chr1	HAVANA	gene	202091986	202102720	+	ENSG00000170075.8	GPR37L1	ND	upregulated	ND	ND	ND
chr5	HAVANA	gene	173472607	173670504	+	ENSG00000170091.6	NSG2	ND	upregulated	ND	ND	ND
chr9	HAVANA	gene	44051024	44069881	-	ENSG00000170165.5	CR848007.2	upregulated	ND	ND	ND	ND
chr2	HAVANA	gene	177015950	177017954	+	ENSG00000170166.5	HOXD4	ND	upregulated	ND	ND	ND
chr11	HAVANA	gene	113258513	113271140	+	ENSG00000170209.4	ANKK1	upregulated	ND	ND	ND	ND
chr9	HAVANA	gene	67792938	67794111	-	ENSG00000170215.4	FAM27B	upregulated	ND	ND	ND	ND
chr17	HAVANA	gene	10600911	10614550	+	ENSG00000170222.11	ADPRM	ND	upregulated	ND	ND	ND
chr5	HAVANA	gene	154198051	154238812	-	ENSG00000170271.6	FAXDC2	upregulated	ND	ND	ND	ND
chr10	HAVANA	gene	62538089	62554610	+	ENSG00000170312.11	CDK1	downregulated	downregulated	ND	ND	ND
chr7	HAVANA	gene	143318043	143427502	+	ENSG00000170379.15	FAM115C	ND	upregulated	ND	ND	ND
chr4	HAVANA	gene	150999426	151178609	+	ENSG00000170390.10	DCLK2	downregulated	ND	ND	ND	ND
chr16	HAVANA	gene	18802991	18813000	-	ENSG00000170540.10	ARL6IP1	ND	downregulated	ND	ND	ND
chr12	HAVANA	gene	56735381	56753939	-	ENSG00000170581.9	STAT2	ND	upregulated	ND	ND	ND
chr9	HAVANA	gene	103340361	103350188	+	ENSG00000170681.6	MURC	ND	upregulated	ND	ND	ND
chr19	HAVANA	gene	45574758	45579846	-	ENSG00000170684.4	ZNF296	ND	ND	Loss	ND	ND
chr17	HAVANA	gene	46698518	46703839	-	ENSG00000170689.8	HOXB9	ND	upregulated	ND	ND	ND
chr17	HAVANA	gene	46839597	46894576	-	ENSG00000170703.11	TTLL6	upregulated	ND	ND	ND	ND
chr17	HAVANA	gene	58677544	58741849	+	ENSG00000170836.7	PPM1D	upregulated	ND	ND	ND	ND
chr4	HAVANA	gene	6783102	6885897	+	ENSG00000170871.7	KIAA0232	ND	ND	Gain	ND	ND
chr6	HAVANA	gene	51480098	51952423	-	ENSG00000170927.10	PKHD1	downregulated	ND	ND	ND	ND
chr11	HAVANA	gene	103777914	104035107	-	ENSG00000170962.8	PDGFD	ND	downregulated	ND	ND	ND
chr8	HAVANA	gene	10753555	11058875	-	ENSG00000171044.6	XKR6	upregulated	ND	ND	ND	ND
chr3	HAVANA	gene	178957530	178984790	-	ENSG00000171121.12	KCNMB3	ND	upregulated	ND	ND	ND
chr21	HAVANA	gene	30909254	31312351	-	ENSG00000171189.12	GRIK1	ND	downregulated	ND	ND	ND
chr16	HAVANA	gene	46614466	46655538	-	ENSG00000171241.4	SHCBP1	downregulated	downregulated	ND	ND	ND
chr17	HAVANA	gene	78440948	78451643	-	ENSG00000171246.5	NPTX1	ND	upregulated	ND	ND	ND
chr17	HAVANA	gene	76987799	77005949	-	ENSG00000171302.12	CANT1	ND	ND	ND	Loss	ND
chr2	HAVANA	gene	26915619	26956288	+	ENSG00000171303.5	KCNK3	upregulated	upregulated	ND	ND	ND
chr8	HAVANA	gene	27629466	27670157	+	ENSG00000171320.10	ESCO2	downregulated	downregulated	ND	ND	ND
chr5	HAVANA	gene	660883	693510	-	ENSG00000171368.10	TPPP	upregulated	ND	ND	ND	ND
chr6	HAVANA	gene	136172834	136516712	+	ENSG00000171408.9	PDE7B	ND	downregulated	ND	ND	ND
chr4	HAVANA	gene	57514155	57548065	-	ENSG00000171476.17	HOPX	ND	downregulated	ND	ND	ND
chr4	HAVANA	gene	155525286	155534119	-	ENSG00000171557.12	FGG	ND	downregulated	ND	ND	ND
chr4	HAVANA	gene	155504278	155511918	-	ENSG00000171560.10	FGA	ND	downregulated	ND	ND	ND
chr4	HAVANA	gene	155484108	155492238	+	ENSG00000171564.7	FGB	downregulated	ND	ND	ND	ND
chr1	HAVANA	gene	9711790	9789172	+	ENSG00000171608.11	PIK3CD	ND	upregulated	ND	ND	ND
chr1	HAVANA	gene	9352939	9429591	+	ENSG00000171621.9	SPSB1	ND	upregulated	ND	ND	ND
chr14	HAVANA	gene	66974125	67648520	+	ENSG00000171723.11	GPHN	ND	ND	Gain	ND	ND
chr15	HAVANA	gene	45653322	45694525	-	ENSG00000171766.11	GATM	ND	downregulated	ND	ND	ND
chr1	HAVANA	gene	160336857	160342638	+	ENSG00000171786.5	NHLH1	ND	upregulated	ND	ND	ND
chr1	HAVANA	gene	11249398	11256038	+	ENSG00000171819.4	ANGPTL7	ND	downregulated	ND	ND	ND
chr2	HAVANA	gene	10262455	10271545	+	ENSG00000171848.9	RRM2	downregulated	downregulated	ND	ND	ND
chr18	HAVANA	gene	24432002	24445782	-	ENSG00000171885.9	AQP4	ND	downregulated	ND	ND	ND
chr19	HAVANA	gene	16023177	16045677	-	ENSG00000171903.12	CYP4F11	upregulated	ND	ND	ND	ND
chr17	HAVANA	gene	18647326	18682662	+	ENSG00000171931.8	FBXW10	ND	upregulated	ND	ND	ND
chr19	HAVANA	gene	2900896	2918474	+	ENSG00000171970.8	ZNF57	ND	upregulated	ND	ND	ND
chr2	HAVANA	gene	10182976	10194963	+	ENSG00000172059.6	KLF11	ND	upregulated	ND	ND	ND
chr2	HAVANA	gene	88824169	88829102	+	ENSG00000172073.3	TEX37	ND	upregulated	ND	ND	ND
chr3	HAVANA	gene	111859734	112013105	-	ENSG00000172139.10	SLC9C1	upregulated	ND	ND	ND	ND
chr15	HAVANA	gene	89179384	89199714	+	ENSG00000172183.10	ISG20	ND	upregulated	ND	ND	ND
chr6	HAVANA	gene	20100935	20212670	-	ENSG00000172197.9	MBOAT1	downregulated	ND	ND	ND	ND
chr6	HAVANA	gene	19837617	19840915	+	ENSG00000172201.6	ID4	ND	downregulated	ND	ND	ND
chr20	HAVANA	gene	48807376	48809212	+	ENSG00000172216.4	CEBPB	upregulated	ND	ND	ND	ND
chr20	HAVANA	gene	13976015	16033842	+	ENSG00000172264.12	MACROD2	ND	downregulated	ND	ND	ND
chr16	HAVANA	gene	691813	698474	+	ENSG00000172366.15	FAM195A	ND	upregulated	ND	ND	ND
chr13	HAVANA	gene	21276266	21297237	+	ENSG00000172458.4	IL17D	downregulated	ND	ND	ND	ND
chr11	HAVANA	gene	67182439	67193078	+	ENSG00000172508.6	CARNS1	upregulated	ND	ND	ND	ND
chr5	HAVANA	gene	156887027	156901725	+	ENSG00000172548.10	NIPAL4	upregulated	ND	ND	ND	ND
chr15	HAVANA	gene	38780304	38857776	-	ENSG00000172575.7	RASGRP1	ND	downregulated	ND	ND	ND
chr12	HAVANA	gene	49250928	49259681	-	ENSG00000172602.5	RND1	upregulated	upregulated	ND	ND	ND
chr3	HAVANA	gene	178735011	178790067	-	ENSG00000172667.6	ZMAT3	ND	downregulated	ND	ND	ND
chr6	HAVANA	gene	37179956	37225931	-	ENSG00000172738.7	TMEM217	ND	upregulated	ND	ND	ND
chr8	HAVANA	gene	182137	197342	+	ENSG00000172748.8	ZNF596	upregulated	upregulated	ND	ND	ND
chr4	HAVANA	gene	5544499	5711275	-	ENSG00000173040.8	EVC2	ND	upregulated	ND	ND	ND
chr7	HAVANA	gene	110731062	110765510	+	ENSG00000173114.8	LRRN3	upregulated	ND	ND	ND	ND
chr3	HAVANA	gene	122399465	122449687	+	ENSG00000173193.9	PARP14	ND	upregulated	ND	ND	ND
chr1	HAVANA	gene	154947129	154951725	+	ENSG00000173207.8	CKS1B	ND	downregulated	ND	ND	ND
chr5	HAVANA	gene	148521046	148640105	+	ENSG00000173210.15	ABLIM3	upregulated	upregulated	ND	ND	ND
chr11	HAVANA	gene	66774249	66818334	+	ENSG00000173227.9	SYT12	upregulated	ND	ND	ND	ND
chr8	HAVANA	gene	8086117	8102387	+	ENSG00000173295.3	FAM86B3P	ND	upregulated	ND	ND	ND
chr2	HAVANA	gene	26785450	26802400	+	ENSG00000173557.10	C2orf70	ND	upregulated	ND	ND	ND
chr2	HAVANA	gene	192542794	192561385	+	ENSG00000173559.8	NABP1	ND	upregulated	ND	ND	ND
chr2	HAVANA	gene	26531041	26569685	-	ENSG00000173567.10	GPR113	ND	upregulated	ND	ND	ND
chr1	HAVANA	gene	46769303	46782448	+	ENSG00000173660.7	UQCRH	ND	downregulated	ND	ND	ND
chr7	HAVANA	gene	34968488	35077883	-	ENSG00000173852.9	DPY19L1	ND	downregulated	ND	ND	ND
chr11	HAVANA	gene	66452719	66496697	-	ENSG00000173898.7	SPTBN2	downregulated	ND	ND	ND	ND
chr4	HAVANA	gene	38825336	38858438	-	ENSG00000174130.8	TLR6	upregulated	upregulated	ND	ND	ND
chr10	HAVANA	gene	51224681	51371321	-	ENSG00000174194.11	AGAP8	ND	upregulated	ND	ND	ND
chr3	HAVANA	gene	113953483	113956425	-	ENSG00000174255.5	ZNF80	ND	upregulated	ND	ND	ND
chr1	HAVANA	gene	242011269	242058450	+	ENSG00000174371.12	EXO1	downregulated	downregulated	ND	ND	ND
chr15	HAVANA	gene	65619465	65670378	-	ENSG00000174498.9	IGDCC3	downregulated	downregulated	ND	ND	ND
chr3	HAVANA	gene	136665072	136729927	+	ENSG00000174564.8	IL20RB	ND	upregulated	ND	ND	ND
chr4	HAVANA	gene	115519611	115599380	+	ENSG00000174607.6	UGT8	downregulated	downregulated	ND	ND	ND
chr4	HAVANA	gene	113558120	113578748	+	ENSG00000174720.11	LARP7	ND	ND	Gain	ND	ND
chr10	HAVANA	gene	93666346	93669240	-	ENSG00000174721.9	FGFBP3	downregulated	downregulated	ND	ND	ND
chr11	HAVANA	gene	86656721	86666433	-	ENSG00000174804.3	FZD4	upregulated	ND	ND	ND	ND
chr3	HAVANA	gene	57327727	57530071	-	ENSG00000174844.10	DNAH12	ND	upregulated	ND	ND	ND
chr20	HAVANA	gene	44441215	44445596	+	ENSG00000175063.12	UBE2C	downregulated	downregulated	ND	ND	ND
chr3	HAVANA	gene	140770244	140867453	+	ENSG00000175093.4	SPSB4	downregulated	ND	ND	ND	ND
chr11	HAVANA	gene	44907454	44972840	-	ENSG00000175274.14	TP53I11	upregulated	ND	ND	ND	ND
chr8	HAVANA	gene	95891998	95908906	-	ENSG00000175305.12	CCNE2	downregulated	downregulated	ND	ND	ND
chr11	HAVANA	gene	9041071	9159661	-	ENSG00000175356.8	SCUBE2	ND	downregulated	ND	ND	ND
chr5	HAVANA	gene	94039446	94620279	-	ENSG00000175471.15	MCTP1	ND	downregulated	ND	ND	ND
chr11	HAVANA	gene	67131639	67141648	-	ENSG00000175505.9	CLCF1	ND	upregulated	ND	ND	ND
chr11	HAVANA	gene	5535623	5537935	-	ENSG00000175518.6	UBQLNL	ND	upregulated	ND	ND	ND
chr11	HAVANA	gene	65657875	65659105	+	ENSG00000175602.2	CCDC85B	downregulated	ND	ND	ND	ND
chr11	HAVANA	gene	67195931	67202872	+	ENSG00000175634.10	RPS6KB2	ND	upregulated	ND	ND	ND
chr14	HAVANA	gene	94184644	94254827	-	ENSG00000175785.8	PRIMA1	ND	downregulated	ND	ND	ND
chr13	ENSEMBL	gene	103381801	103389159	-	ENSG00000175820.2	CCDC168	downregulated	ND	ND	ND	ND
chr2	HAVANA	gene	176994422	176997423	+	ENSG00000175879.7	HOXD8	ND	downregulated	ND	ND	ND
chr12	HAVANA	gene	9220260	9268825	-	ENSG00000175899.10	A2M	ND	downregulated	ND	ND	ND
chr3	HAVANA	gene	3841121	3889387	+	ENSG00000175928.5	LRRN1	ND	downregulated	ND	ND	ND
chr17	HAVANA	gene	74372665	74383941	+	ENSG00000176170.9	SPHK1	ND	upregulated	ND	ND	ND
chr10	HAVANA	gene	133781578	133795435	-	ENSG00000176171.7	BNIP3	ND	upregulated	ND	ND	ND
chr10	HAVANA	gene	15119522	15130775	-	ENSG00000176244.6	ACBD7	ND	downregulated	ND	ND	ND
chr15	HAVANA	gene	85144217	85171027	+	ENSG00000176371.9	ZSCAN2	ND	upregulated	ND	ND	ND
chr19	HAVANA	gene	43979106	44009087	-	ENSG00000176531.6	PHLDB3	ND	upregulated	ND	ND	ND
chr19	HAVANA	gene	2511217	2702707	-	ENSG00000176533.8	GNG7	ND	downregulated	ND	ND	ND
chr17	HAVANA	gene	40950810	40963605	+	ENSG00000176563.5	CNTD1	ND	downregulated	ND	ND	ND
chr17	HAVANA	gene	44370099	44415160	+	ENSG00000176681.10	LRRC37A	ND	upregulated	ND	ND	ND
chr2	HAVANA	gene	24338241	24346347	-	ENSG00000176732.6	PFN4	ND	downregulated	ND	ND	ND
chr17	HAVANA	gene	30813637	30818274	+	ENSG00000176749.4	CDK5R1	ND	ND	ND	Loss	ND
chr9	HAVANA	gene	140032842	140063207	+	ENSG00000176884.10	GRIN1	ND	upregulated	Loss	ND	ND
chr18	HAVANA	gene	657604	673578	+	ENSG00000176890.11	TYMS	ND	downregulated	ND	ND	ND
chr8	HAVANA	gene	40010989	40012821	+	ENSG00000176907.3	C8orf4	upregulated	ND	ND	ND	ND
chr3	HAVANA	gene	195447753	195467994	+	ENSG00000176945.12	MUC20	ND	upregulated	ND	ND	ND
chr11	HAVANA	gene	694438	727727	+	ENSG00000177106.10	EPS8L2	upregulated	upregulated	ND	ND	ND
chr14	HAVANA	gene	77597613	77609077	-	ENSG00000177108.5	ZDHHC22	ND	downregulated	ND	ND	ND
chr1	HAVANA	gene	42846466	42888249	+	ENSG00000177181.10	RIMKLA	ND	upregulated	ND	ND	ND
chr12	HAVANA	gene	132413745	132428406	+	ENSG00000177192.9	PUS1	ND	upregulated	ND	ND	ND
chr1	HAVANA	gene	111214310	111217655	-	ENSG00000177272.7	KCNA3	ND	ND	Loss	ND	ND
chr10	HAVANA	gene	35927177	35930362	-	ENSG00000177283.4	FZD8	ND	downregulated	ND	ND	ND
chr7	HAVANA	gene	92759368	92777682	-	ENSG00000177409.7	SAMD9L	ND	upregulated	ND	ND	ND
chr5	HAVANA	gene	43192173	43280952	+	ENSG00000177453.3	NIM1	upregulated	upregulated	ND	ND	ND
chr17	HAVANA	gene	3627211	3630067	+	ENSG00000177602.4	GSG2	downregulated	ND	ND	ND	ND
chr21	HAVANA	gene	34860497	34864027	-	ENSG00000177692.7	DNAJC28	upregulated	ND	ND	ND	ND
chr3	HAVANA	gene	174156363	175523428	+	ENSG00000177694.10	NAALADL2	ND	downregulated	ND	ND	ND
chr9	HAVANA	gene	139745395	139755249	+	ENSG00000177943.9	MAMDC4	ND	upregulated	ND	ND	ND
chr6	HAVANA	gene	116832809	116845955	+	ENSG00000178033.5	FAM26E	upregulated	ND	ND	ND	ND
chr3	HAVANA	gene	46710487	46735194	-	ENSG00000178038.12	ALS2CL	upregulated	ND	ND	ND	ND
chr11	HAVANA	gene	108342832	108369159	-	ENSG00000178202.8	KDELC2	ND	downregulated	ND	ND	ND
chr6	HAVANA	gene	44238203	44275243	+	ENSG00000178233.13	TMEM151B	ND	upregulated	ND	ND	ND
chr13	HAVANA	gene	84451344	84456528	-	ENSG00000178235.6	SLITRK1	ND	downregulated	ND	ND	ND
chr2	HAVANA	gene	212240446	213403565	-	ENSG00000178568.9	ERBB4	ND	downregulated	ND	ND	ND
chr16	HAVANA	gene	79619740	79634611	-	ENSG00000178573.6	MAF	ND	downregulated	ND	ND	ND
chr8	HAVANA	gene	145051321	145086940	-	ENSG00000178685.9	PARP10	ND	upregulated	ND	ND	ND
chr16	HAVANA	gene	89642176	89663654	+	ENSG00000178773.10	CPNE7	ND	upregulated	ND	ND	ND
chr8	HAVANA	gene	72753784	72756703	-	ENSG00000178860.8	MSC	ND	upregulated	ND	ND	ND
chr19	HAVANA	gene	58315209	58326281	-	ENSG00000178935.5	ZNF552	ND	upregulated	ND	ND	ND
chr17	HAVANA	gene	8108056	8113918	-	ENSG00000178999.8	AURKB	downregulated	downregulated	ND	ND	ND
chr17	HAVANA	gene	8076555	8079717	-	ENSG00000179029.10	TMEM107	ND	downregulated	ND	ND	ND
chr17	HAVANA	gene	8043790	8059824	-	ENSG00000179094.9	PER1	ND	upregulated	ND	ND	ND
chr12	HAVANA	gene	83080659	83528649	+	ENSG00000179104.4	TMTC2	ND	downregulated	ND	ND	ND
chr17	HAVANA	gene	8023908	8027410	-	ENSG00000179111.4	HES7	upregulated	upregulated	ND	ND	ND
chr17	HAVANA	gene	7999218	8022365	-	ENSG00000179148.5	ALOXE3	ND	upregulated	ND	ND	ND
chr20	HAVANA	gene	59827482	60515673	+	ENSG00000179242.11	CDH4	ND	downregulated	ND	ND	ND
chr4	HAVANA	gene	40751914	40812002	+	ENSG00000179299.12	NSUN7	ND	ND	ND	Gain	ND
chr17	HAVANA	gene	5675554	6027747	+	ENSG00000179314.9	WSCD1	ND	downregulated	ND	ND	ND
chr6	HAVANA	gene	32627244	32636160	-	ENSG00000179344.12	HLA-DQB1	ND	downregulated	ND	ND	ND
chr8	HAVANA	gene	22545172	22550815	-	ENSG00000179388.8	EGR3	upregulated	upregulated	ND	ND	ND
chr7	HAVANA	gene	65841031	65866325	-	ENSG00000179406.6	LINC00174	upregulated	upregulated	ND	ND	ND
chr1	HAVANA	gene	23516993	23521222	-	ENSG00000179546.3	HTR1D	ND	upregulated	ND	ND	ND
chr3	HAVANA	gene	50316458	50325545	+	ENSG00000179564.3	LSMEM2	upregulated	ND	ND	ND	ND
chr17	HAVANA	gene	17104309	17109629	-	ENSG00000179598.5	PLD6	ND	upregulated	ND	ND	ND
chr3	HAVANA	gene	160394948	160396233	+	ENSG00000179674.2	ARL14	upregulated	ND	ND	ND	ND
chr22	HAVANA	gene	39378352	39388809	+	ENSG00000179750.11	APOBEC3B	downregulated	ND	ND	ND	ND
chr2	HAVANA	gene	50145643	51259674	-	ENSG00000179915.16	NRXN1	ND	downregulated	ND	ND	ND
chr19	HAVANA	gene	55738007	55741647	-	ENSG00000180089.4	TMEM86B	ND	upregulated	ND	ND	ND
chr15	HAVANA	gene	20587869	20711433	-	ENSG00000180229.8	HERC2P3	ND	upregulated	ND	ND	ND
chr7	HAVANA	gene	31553704	31698334	+	ENSG00000180347.9	CCDC129	ND	downregulated	ND	ND	ND
chr3	HAVANA	gene	56591189	56655846	+	ENSG00000180376.12	CCDC66	ND	upregulated	ND	ND	ND
chr9	HAVANA	gene	89559279	89562104	-	ENSG00000180447.5	GAS1	ND	downregulated	ND	ND	ND
chr19	HAVANA	gene	1065922	1086627	+	ENSG00000180448.6	HMHA1	ND	upregulated	ND	ND	ND
chr21	HAVANA	gene	35818988	35884573	-	ENSG00000180509.7	KCNE1	upregulated	ND	ND	ND	ND
chr6	HAVANA	gene	26124373	26139344	+	ENSG00000180573.8	HIST1H2AC	upregulated	upregulated	ND	ND	ND
chr6	HAVANA	gene	26115101	26124154	-	ENSG00000180596.7	HIST1H2BC	upregulated	upregulated	ND	ND	ND
chr16	HAVANA	gene	21458004	21531765	-	ENSG00000180747.11	CTD-2547E10.2	ND	upregulated	ND	ND	ND
chr14	HAVANA	gene	53019866	53104431	+	ENSG00000180998.7	GPR137C	ND	downregulated	ND	ND	ND
chr7	HAVANA	gene	112120908	112131117	+	ENSG00000181016.5	LSMEM1	ND	upregulated	Gain	ND	ND
chr8	HAVANA	gene	144778324	144780583	+	ENSG00000181097.5	RP11-429J17.2	ND	upregulated	ND	ND	ND
chr19	HAVANA	gene	8959520	9092018	-	ENSG00000181143.11	MUC16	downregulated	ND	ND	ND	ND
chr1	HAVANA	gene	228645065	228645560	-	ENSG00000181218.4	HIST3H2A	ND	upregulated	ND	ND	ND
chr4	HAVANA	gene	169277886	169458937	-	ENSG00000181381.9	DDX60L	ND	upregulated	ND	ND	ND
chr19	HAVANA	gene	36494209	36499695	-	ENSG00000181392.10	SYNE4	ND	upregulated	ND	ND	ND
chr9	HAVANA	gene	14511	29739	-	ENSG00000181404.13	XXyac-YRM2039.2	ND	upregulated	ND	ND	ND
chr17	HAVANA	gene	79091095	79139877	-	ENSG00000181409.7	AATK	ND	upregulated	ND	ND	ND
chr7	HAVANA	gene	149461271	149470568	-	ENSG00000181444.8	ZNF467	ND	upregulated	ND	ND	ND
chr6	HAVANA	gene	151685252	151712683	-	ENSG00000181472.4	ZBTB2	ND	upregulated	ND	ND	ND
chr8	HAVANA	gene	144328991	144344875	+	ENSG00000181638.13	ZFP41	ND	upregulated	ND	ND	ND
chr7	HAVANA	gene	150709297	150721586	-	ENSG00000181652.14	ATG9B	ND	upregulated	ND	ND	ND
chr3	HAVANA	gene	113995760	114029135	+	ENSG00000181847.7	TIGIT	ND	downregulated	ND	ND	ND
chr10	HAVANA	gene	125767184	125853206	-	ENSG00000182022.13	CHST15	upregulated	ND	ND	ND	ND
chr21	HAVANA	gene	40752170	40800454	+	ENSG00000182093.10	WRB	ND	downregulated	ND	ND	ND
chr11	HAVANA	gene	82443053	82444906	-	ENSG00000182103.3	FAM181B	ND	downregulated	ND	ND	ND
chr1	HAVANA	gene	39987952	40011859	-	ENSG00000182109.3	RP11-69E11.4	ND	upregulated	ND	ND	ND
chr15	HAVANA	gene	27216429	27778373	+	ENSG00000182256.8	GABRG3	ND	downregulated	ND	ND	ND
chr4	HAVANA	gene	41983713	41988476	+	ENSG00000182308.5	DCAF4L1	ND	upregulated	ND	ND	ND
chr19	HAVANA	gene	52196593	52215640	+	ENSG00000182310.8	LINC00085	ND	upregulated	ND	ND	ND
chr19	HAVANA	gene	48958766	48969367	+	ENSG00000182324.5	KCNJ14	ND	upregulated	ND	ND	ND
chr2	HAVANA	gene	152689290	152955593	-	ENSG00000182389.14	CACNB4	ND	upregulated	ND	ND	ND
chr19	HAVANA	gene	39220827	39260544	-	ENSG00000182472.4	CAPN12	ND	upregulated	ND	ND	ND
chr17	HAVANA	gene	79604197	79615779	+	ENSG00000182612.6	TSPAN10	ND	downregulated	ND	ND	ND
chr10	HAVANA	gene	42903616	42967688	-	ENSG00000182632.10	CCNYL2	ND	upregulated	ND	ND	ND
chr17	HAVANA	gene	46652875	46657473	-	ENSG00000182742.5	HOXB4	ND	upregulated	ND	ND	ND
chr17	HAVANA	gene	79890260	79900288	-	ENSG00000183010.12	PYCR1	downregulated	ND	ND	ND	ND
chr17	HAVANA	gene	72920370	72930007	+	ENSG00000183034.8	OTOP2	ND	upregulated	ND	ND	ND
chr2	HAVANA	gene	87229682	87248975	-	ENSG00000183281.10	PLGLB1	ND	upregulated	ND	ND	ND
chr1	HAVANA	gene	38179552	38230805	-	ENSG00000183317.12	EPHA10	ND	upregulated	ND	ND	ND
chr17	HAVANA	gene	26794814	26795460	+	ENSG00000183405.5	RPS7P1	ND	upregulated	ND	ND	ND
chr16	HAVANA	gene	15016659	15045915	+	ENSG00000183426.11	NPIPA1	ND	upregulated	ND	ND	ND
chr16	HAVANA	gene	9852376	10276611	-	ENSG00000183454.9	GRIN2A	ND	downregulated	ND	ND	ND
chr16	HAVANA	gene	15005408	15029565	+	ENSG00000183458.9	RP11-958N24.1	ND	upregulated	ND	ND	ND
chr21	HAVANA	gene	42733870	42781317	+	ENSG00000183486.8	MX2	ND	upregulated	Gain	ND	ND
chr22	HAVANA	gene	21827289	21871822	-	ENSG00000183506.12	PI4KAP2	ND	upregulated	ND	ND	ND
chr1	HAVANA	gene	149813505	149814478	-	ENSG00000183558.5	HIST2H2AA3	ND	upregulated	ND	ND	ND
chr16	HAVANA	gene	30234230	30346695	-	ENSG00000183604.10	RP11-347C12.2	upregulated	upregulated	ND	ND	ND
chr5	HAVANA	gene	21341942	21589481	+	ENSG00000183666.12	GUSBP1	ND	upregulated	ND	ND	ND
chr2	HAVANA	gene	207040040	207082771	-	ENSG00000183671.8	GPR1	ND	upregulated	ND	ND	ND
chr7	HAVANA	gene	48128225	48148330	+	ENSG00000183696.9	UPP1	ND	upregulated	ND	ND	ND
chr3	HAVANA	gene	32993066	32997841	+	ENSG00000183813.6	CCR4	ND	upregulated	ND	ND	ND
chr1	HAVANA	gene	156495197	156542396	-	ENSG00000183856.6	IQGAP3	downregulated	downregulated	ND	ND	ND
chr16	HAVANA	gene	16411301	16444447	+	ENSG00000183889.8	AC138969.4	ND	upregulated	ND	ND	ND
chr1	HAVANA	gene	76540404	77100286	+	ENSG00000184005.9	ST6GALNAC3	ND	downregulated	ND	ND	ND
chr11	HAVANA	gene	71791382	71821828	+	ENSG00000184154.8	LRTOMT	ND	downregulated	ND	ND	ND
chr21	HAVANA	gene	34442450	34444726	+	ENSG00000184221.8	OLIG1	ND	downregulated	ND	ND	ND
chr11	HAVANA	gene	2421718	2425106	+	ENSG00000184281.10	TSSC4	ND	upregulated	ND	ND	ND
chr6	HAVANA	gene	27805658	27806117	-	ENSG00000184348.2	HIST1H2AK	ND	upregulated	ND	ND	ND
chr1	HAVANA	gene	24882602	24935819	+	ENSG00000184454.6	NCMAP	ND	downregulated	ND	ND	ND
chr3	HAVANA	gene	93591881	93692910	-	ENSG00000184500.10	PROS1	ND	downregulated	ND	ND	ND
chr11	HAVANA	gene	1575274	1593150	-	ENSG00000184545.6	DUSP8	ND	upregulated	ND	ND	ND
chr13	HAVANA	gene	86366925	86373623	-	ENSG00000184564.8	SLITRK6	ND	upregulated	ND	ND	ND
chr8	HAVANA	gene	25316513	25365436	+	ENSG00000184661.9	CDCA2	downregulated	downregulated	ND	ND	ND
chr1	HAVANA	gene	149856010	149858232	-	ENSG00000184678.8	HIST2H2BE	ND	upregulated	ND	ND	ND
chr9	HAVANA	gene	140063210	140064503	-	ENSG00000184709.7	LRRC26	ND	ND	Loss	ND	ND
chr18	HAVANA	gene	45553044	45937123	-	ENSG00000184828.5	ZBTB7C	ND	upregulated	ND	ND	ND
chr11	HAVANA	gene	1012821	1036706	-	ENSG00000184956.11	MUC6	downregulated	ND	ND	ND	ND
chr22	HAVANA	gene	18632666	18660164	+	ENSG00000184979.9	USP18	ND	upregulated	ND	ND	ND
chr12	HAVANA	gene	125478246	125515777	+	ENSG00000184992.10	BRI3BP	ND	downregulated	ND	ND	ND
chr9	HAVANA	gene	21480841	21482312	-	ENSG00000184995.6	IFNE	ND	upregulated	ND	ND	ND
chr3	HAVANA	gene	75955846	77699115	+	ENSG00000185008.13	ROBO2	ND	downregulated	ND	ND	ND
chr11	HAVANA	gene	417933	442011	-	ENSG00000185101.8	ANO9	ND	upregulated	ND	ND	ND
chr17	HAVANA	gene	36283971	36294915	+	ENSG00000185128.11	TBC1D3F	ND	upregulated	ND	ND	ND
chr4	HAVANA	gene	156129781	156138230	+	ENSG00000185149.5	NPY2R	ND	downregulated	ND	ND	ND
chr17	HAVANA	gene	30334891	30380523	+	ENSG00000185158.8	LRRC37B	ND	upregulated	ND	ND	ND
chr14	HAVANA	gene	103589779	103603776	+	ENSG00000185215.4	TNFAIP2	upregulated	upregulated	ND	ND	ND
chr19	HAVANA	gene	4639530	4655580	+	ENSG00000185361.4	TNFAIP8L1	ND	downregulated	ND	ND	ND
chr2	HAVANA	gene	231191899	231268447	+	ENSG00000185404.12	SP140L	ND	upregulated	ND	ND	ND
chr12	HAVANA	gene	51317255	51326300	+	ENSG00000185432.10	METTL7A	ND	downregulated	ND	ND	ND
chr12	HAVANA	gene	102513956	102591298	+	ENSG00000185480.7	PARPBP	downregulated	ND	ND	ND	ND
chr3	HAVANA	gene	195686619	195717189	-	ENSG00000185485.10	SDHAP1	ND	upregulated	ND	ND	ND
chr11	HAVANA	gene	612553	615999	-	ENSG00000185507.15	IRF7	upregulated	upregulated	ND	ND	ND
chr15	HAVANA	gene	102501356	102516768	+	ENSG00000185596.12	WASH3P	ND	upregulated	ND	ND	ND
chr9	HAVANA	gene	124922190	124962367	+	ENSG00000185681.8	MORN5	ND	downregulated	ND	ND	ND
chr16	HAVANA	gene	4239375	4292081	-	ENSG00000185739.9	SRL	ND	upregulated	ND	ND	ND
chr11	HAVANA	gene	109292846	109299840	+	ENSG00000185742.6	C11orf87	upregulated	ND	ND	ND	ND
chr10	HAVANA	gene	91152303	91163745	+	ENSG00000185745.8	IFIT1	upregulated	upregulated	ND	ND	ND
chr22	HAVANA	gene	19770747	19842462	-	ENSG00000185838.9	GNB1L	ND	upregulated	ND	ND	ND
chr16	HAVANA	gene	21845890	21892148	-	ENSG00000185864.12	NPIPB4	ND	upregulated	ND	ND	ND
chr11	HAVANA	gene	313506	315272	+	ENSG00000185885.11	IFITM1	ND	upregulated	Gain	ND	ND
chr16	HAVANA	gene	31885079	31928668	+	ENSG00000185947.10	ZNF267	upregulated	ND	ND	ND	ND
chr1	HAVANA	gene	31191351	31199674	+	ENSG00000186056.5	MATN1-AS1	upregulated	upregulated	ND	ND	ND
chr1	HAVANA	gene	145592605	145611025	-	ENSG00000186141.4	POLR3C	ND	upregulated	ND	ND	ND
chr11	HAVANA	gene	118868852	118886501	+	ENSG00000186166.4	CCDC84	ND	upregulated	ND	ND	ND
chr17	HAVANA	gene	43002077	43025082	-	ENSG00000186185.9	KIF18B	downregulated	ND	ND	ND	ND
chr9	HAVANA	gene	139956581	139965040	-	ENSG00000186193.7	SAPCD2	downregulated	ND	ND	ND	ND
chr15	HAVANA	gene	27111510	27194354	+	ENSG00000186297.7	GABRA5	ND	upregulated	ND	ND	ND
chr9	HAVANA	gene	91605778	91611055	+	ENSG00000186354.6	C9orf47	upregulated	ND	ND	ND	ND
chr3	HAVANA	gene	57094469	57109460	+	ENSG00000186451.1	SPATA12	ND	upregulated	ND	ND	ND
chr9	HAVANA	gene	67272038	67289492	-	ENSG00000186466.4	AQP7P1	ND	downregulated	ND	ND	ND
chr7	HAVANA	gene	82383329	82792246	-	ENSG00000186472.15	PCLO	ND	upregulated	ND	ND	ND
chr7	HAVANA	gene	155089486	155101945	+	ENSG00000186480.8	INSIG1	ND	downregulated	ND	ND	ND
chr1	HAVANA	gene	16345370	16360545	+	ENSG00000186510.7	CLCNKA	ND	upregulated	ND	ND	ND
chr19	HAVANA	gene	15751707	15773635	+	ENSG00000186529.10	CYP4F3	ND	upregulated	ND	ND	ND
chr11	HAVANA	gene	72287185	72385635	-	ENSG00000186642.11	PDE2A	ND	upregulated	ND	ND	ND
chr22	HAVANA	gene	45064593	45133561	+	ENSG00000186654.16	PRR5	upregulated	ND	ND	ND	ND
chr7	HAVANA	gene	76607934	76673092	+	ENSG00000186704.8	DTX2P1	ND	upregulated	ND	ND	ND
chr19	HAVANA	gene	8387468	8408146	-	ENSG00000186994.7	KANK3	upregulated	ND	ND	ND	ND
chr2	HAVANA	gene	150186499	150330662	+	ENSG00000187123.10	LYPD6	downregulated	ND	ND	ND	ND
chr3	HAVANA	gene	9908398	9921938	-	ENSG00000187288.6	CIDEC	ND	downregulated	ND	ND	ND
chr18	HAVANA	gene	49866542	51057784	+	ENSG00000187323.7	DCC	downregulated	ND	ND	ND	ND
chr11	HAVANA	gene	24518516	25104150	+	ENSG00000187398.7	LUZP2	ND	downregulated	ND	ND	ND
chr7	HAVANA	gene	103969104	104549001	+	ENSG00000187416.7	LHFPL3	upregulated	downregulated	ND	ND	ND
chr17	HAVANA	gene	34245070	34257777	-	ENSG00000187456.9	RDM1	downregulated	downregulated	ND	ND	ND
chr6	HAVANA	gene	26107640	26108364	-	ENSG00000187475.4	HIST1H1T	ND	upregulated	ND	ND	ND
chr11	HAVANA	gene	17407406	17410878	-	ENSG00000187486.5	KCNJ11	ND	upregulated	ND	ND	ND
chr17	HAVANA	gene	79869815	79879199	-	ENSG00000187531.9	SIRT7	ND	upregulated	ND	ND	ND
chr1	HAVANA	gene	901877	911245	+	ENSG00000187583.6	PLEKHN1	ND	upregulated	ND	ND	ND
chr17	HAVANA	gene	40177594	40217383	-	ENSG00000187595.10	ZNF385C	ND	upregulated	ND	ND	ND
chr1	HAVANA	gene	948803	949920	+	ENSG00000187608.5	ISG15	upregulated	upregulated	ND	ND	ND
chr15	HAVANA	gene	23187728	23208737	-	ENSG00000187667.6	WHAMMP3	ND	upregulated	ND	ND	ND
chr13	HAVANA	gene	31774073	31906413	+	ENSG00000187676.7	B3GALTL	ND	downregulated	ND	ND	ND
chr3	HAVANA	gene	128628717	128690173	-	ENSG00000187695.6	RP11-723O4.6	ND	upregulated	ND	ND	ND
chr15	HAVANA	gene	71389291	72075722	+	ENSG00000187720.10	THSD4	ND	downregulated	ND	ND	ND
chr16	HAVANA	gene	89803957	89883065	-	ENSG00000187741.10	FANCA	downregulated	ND	ND	ND	ND
chr6	HAVANA	gene	26055968	26056699	-	ENSG00000187837.2	HIST1H1C	upregulated	ND	ND	ND	ND
chr2	HAVANA	gene	197669726	197675000	-	ENSG00000187944.2	C2orf66	upregulated	upregulated	ND	ND	ND
chr8	HAVANA	gene	121072019	121384275	+	ENSG00000187955.7	COL14A1	ND	upregulated	ND	ND	ND
chr17	HAVANA	gene	71244588	71258491	-	ENSG00000187959.5	CPSF4L	upregulated	ND	ND	ND	ND
chr1	HAVANA	gene	895967	901095	+	ENSG00000187961.9	KLHL17	ND	upregulated	ND	Loss	ND
chr6	HAVANA	gene	26216428	26216872	-	ENSG00000187990.4	HIST1H2BG	ND	upregulated	ND	ND	ND
chr3	HAVANA	gene	188665003	189043093	+	ENSG00000188001.5	TPRG1	ND	downregulated	ND	ND	ND
chr1	HAVANA	gene	153519805	153521848	-	ENSG00000188015.5	S100A3	upregulated	upregulated	ND	ND	ND
chr6	HAVANA	gene	64429876	66417118	-	ENSG00000188107.9	EYS	ND	ND	Gain	ND	ND
chr7	HAVANA	gene	92817899	92855837	-	ENSG00000188175.5	HEPACAM2	ND	upregulated	ND	ND	ND
chr10	HAVANA	gene	81462983	81474437	+	ENSG00000188199.6	NUTM2B	ND	upregulated	ND	ND	ND
chr2	HAVANA	gene	218899683	218955304	+	ENSG00000188282.8	RUFY4	upregulated	ND	ND	ND	ND
chr1	HAVANA	gene	934342	935552	-	ENSG00000188290.6	HES4	ND	upregulated	ND	ND	ND
chr9	HAVANA	gene	95087766	95382815	+	ENSG00000188312.9	CENPP	downregulated	ND	ND	ND	ND
chr3	HAVANA	gene	146232967	146262651	-	ENSG00000188313.8	PLSCR1	ND	upregulated	ND	ND	ND
chr14	HAVANA	gene	95027779	95059457	+	ENSG00000188488.9	SERPINA5	ND	downregulated	ND	ND	ND
chr17	HAVANA	gene	18872102	18908117	-	ENSG00000188522.10	FAM83G	ND	upregulated	ND	ND	ND
chr6	HAVANA	gene	124125286	125146803	+	ENSG00000188580.9	NKAIN2	ND	downregulated	ND	ND	ND
chr16	HAVANA	gene	15198178	15225458	-	ENSG00000188599.13	NPIPP1	ND	upregulated	ND	ND	ND
chr1	HAVANA	gene	120837756	120855681	+	ENSG00000188610.8	FAM72B	ND	downregulated	ND	ND	ND
chr10	HAVANA	gene	120789228	120793854	+	ENSG00000188613.5	NANOS1	ND	downregulated	ND	ND	ND
chr1	HAVANA	gene	25688740	25756683	-	ENSG00000188672.12	RHCE	ND	downregulated	ND	ND	ND
chr2	HAVANA	gene	74443369	74570541	-	ENSG00000188687.11	SLC4A5	upregulated	upregulated	ND	ND	ND
chr2	HAVANA	gene	186603355	186698017	+	ENSG00000188738.9	FSIP2	ND	downregulated	ND	ND	ND
chr3	HAVANA	gene	190984957	191048325	-	ENSG00000188958.5	UTS2B	ND	upregulated	ND	ND	ND
chr1	HAVANA	gene	879584	894689	-	ENSG00000188976.6	NOC2L	ND	ND	ND	Loss	ND
chr18	HAVANA	gene	23749724	23751313	-	ENSG00000188985.5	DHFRP1	downregulated	ND	ND	ND	ND
chr6	HAVANA	gene	26188938	26189304	-	ENSG00000188987.2	HIST1H4D	ND	upregulated	ND	ND	ND
chr4	HAVANA	gene	52859868	52883786	-	ENSG00000188993.3	LRRC66	upregulated	ND	ND	ND	ND
chr5	HAVANA	gene	74907284	74967671	+	ENSG00000189045.9	ANKDD1B	ND	downregulated	ND	ND	ND
chr11	HAVANA	gene	58874658	58894883	+	ENSG00000189057.6	FAM111B	downregulated	downregulated	ND	ND	ND
chr22	HAVANA	gene	38201114	38203442	+	ENSG00000189060.4	H1F0	upregulated	upregulated	ND	ND	ND
chr15	HAVANA	gene	85070012	85114447	-	ENSG00000189136.4	UBE2Q2P1	ND	upregulated	ND	ND	ND
chr19	HAVANA	gene	53267448	53290044	-	ENSG00000189190.7	ZNF600	ND	upregulated	ND	ND	ND
chr1	HAVANA	gene	14925200	15444539	+	ENSG00000189337.11	KAZN	ND	ND	ND	Loss	ND
chr6	HAVANA	gene	127761488	127780536	-	ENSG00000189367.10	KIAA0408	ND	upregulated	ND	ND	ND
chr1	HAVANA	gene	21046225	21059330	-	ENSG00000189410.7	SH2D5	ND	upregulated	ND	ND	ND
chr20	HAVANA	gene	40701392	41818610	-	ENSG00000196090.8	PTPRT	downregulated	ND	ND	ND	ND
chr12	HAVANA	gene	101962131	102079796	+	ENSG00000196091.8	MYBPC1	ND	downregulated	ND	ND	ND
chr9	HAVANA	gene	100174232	100258407	+	ENSG00000196116.6	TDRD7	ND	upregulated	ND	ND	ND
chr6	HAVANA	gene	32546546	32557625	-	ENSG00000196126.6	HLA-DRB1	ND	downregulated	ND	ND	ND
chr14	HAVANA	gene	95078714	95090392	+	ENSG00000196136.12	SERPINA3	upregulated	ND	ND	ND	ND
chr2	HAVANA	gene	201170604	201346986	+	ENSG00000196141.8	SPATS2L	ND	ND	Gain	ND	ND
chr9	HAVANA	gene	130186661	130207651	+	ENSG00000196152.6	ZNF79	upregulated	upregulated	ND	ND	ND
chr16	HAVANA	gene	67311413	67323402	+	ENSG00000196155.8	PLEKHG4	ND	upregulated	ND	ND	ND
chr1	HAVANA	gene	156117157	156147543	+	ENSG00000196189.8	SEMA4A	ND	upregulated	ND	ND	ND
chr9	HAVANA	gene	135894816	135896553	+	ENSG00000196205.7	EEF1A1P5	ND	downregulated	ND	ND	ND
chr6	HAVANA	gene	30687978	30693203	+	ENSG00000196230.8	TUBB	ND	downregulated	ND	ND	ND
chr3	HAVANA	gene	6811688	7783215	+	ENSG00000196277.11	GRM7	ND	downregulated	Loss	ND	ND
chr6	HAVANA	gene	27861203	27861669	+	ENSG00000196331.5	HIST1H2BO	ND	upregulated	ND	ND	ND
chr19	HAVANA	gene	11562141	11591861	-	ENSG00000196361.5	ELAVL3	ND	upregulated	ND	ND	ND
chr12	HAVANA	gene	133656424	133684130	+	ENSG00000196387.5	ZNF140	ND	upregulated	ND	ND	ND
chr16	HAVANA	gene	74411776	74425978	+	ENSG00000196436.7	NPIPB15	ND	upregulated	ND	ND	ND
chr16	HAVANA	gene	28616903	28634946	-	ENSG00000196502.7	SULT1A1	ND	downregulated	ND	ND	ND
chr3	HAVANA	gene	154741913	154901497	+	ENSG00000196549.6	MME	ND	downregulated	ND	ND	ND
chr16	HAVANA	gene	1203241	1271771	+	ENSG00000196557.6	CACNA1H	upregulated	upregulated	ND	ND	ND
chr20	HAVANA	gene	46285092	46415360	-	ENSG00000196562.10	SULF2	ND	downregulated	ND	ND	ND
chr13	HAVANA	gene	24513696	24520921	-	ENSG00000196593.5	ANKRD20A19P	ND	upregulated	ND	ND	ND
chr4	HAVANA	gene	100226121	100242558	-	ENSG00000196616.8	ADH1B	ND	downregulated	ND	ND	ND
chr12	HAVANA	gene	116971227	116974323	+	ENSG00000196668.3	LINC00173	upregulated	ND	ND	ND	ND
chr16	HAVANA	gene	70010200	70099851	-	ENSG00000196696.8	PDXDC2P	upregulated	ND	ND	ND	ND
chr6	HAVANA	gene	32595956	32614839	+	ENSG00000196735.7	HLA-DQA1	ND	downregulated	ND	ND	ND
chr20	HAVANA	gene	37049235	37063996	-	ENSG00000196756.7	SNHG17	ND	upregulated	ND	ND	ND
chr6	HAVANA	gene	27100832	27103070	+	ENSG00000196787.2	HIST1H2AG	ND	upregulated	ND	ND	ND
chr9	HAVANA	gene	70856397	70914929	+	ENSG00000196873.11	CBWD3	ND	upregulated	ND	ND	ND
chr19	HAVANA	gene	40927499	40931932	-	ENSG00000197019.4	SERTAD1	ND	upregulated	ND	ND	ND
chr19	HAVANA	gene	11877815	11894893	+	ENSG00000197044.6	ZNF441	ND	upregulated	ND	ND	ND
chr19	HAVANA	gene	12035890	12091196	+	ENSG00000197054.7	ZNF763	upregulated	ND	ND	ND	ND
chr7	HAVANA	gene	99756867	99766373	-	ENSG00000197093.6	GAL3ST4	upregulated	ND	ND	ND	ND
chr20	HAVANA	gene	62338817	62367494	+	ENSG00000197114.7	ZGPAT	ND	upregulated	ND	ND	ND
chr20	HAVANA	gene	35973088	36034453	+	ENSG00000197122.7	SRC	ND	upregulated	ND	ND	ND
chr6	HAVANA	gene	27791884	27792257	+	ENSG00000197238.3	HIST1H4J	ND	upregulated	ND	ND	ND
chr6	HAVANA	gene	49518113	49529620	+	ENSG00000197261.7	C6orf141	ND	upregulated	ND	ND	ND
chr15	HAVANA	gene	91260558	91358859	+	ENSG00000197299.6	BLM	downregulated	ND	ND	ND	ND
chr12	HAVANA	gene	66245120	66275947	-	ENSG00000197301.3	RP11-366L20.2	ND	upregulated	ND	ND	ND
chr9	HAVANA	gene	139971953	139978991	+	ENSG00000197355.6	UAP1L1	ND	upregulated	ND	ND	ND
chr6	HAVANA	gene	26197068	26199521	-	ENSG00000197409.6	HIST1H3D	upregulated	upregulated	ND	ND	ND
chr4	HAVANA	gene	155153399	155412930	-	ENSG00000197410.8	DCHS2	ND	downregulated	ND	ND	ND
chr1	HAVANA	gene	46159996	46216322	-	ENSG00000197429.6	IPP	ND	downregulated	ND	ND	ND
chr6	HAVANA	gene	26251879	26252303	+	ENSG00000197459.2	HIST1H2BH	ND	upregulated	ND	ND	ND
chr10	HAVANA	gene	71561644	71724031	+	ENSG00000197467.9	COL13A1	ND	downregulated	ND	ND	ND
chr19	HAVANA	gene	55987699	55995854	+	ENSG00000197483.8	ZNF628	ND	upregulated	ND	ND	ND
chr5	HAVANA	gene	131746328	131811736	+	ENSG00000197536.6	C5orf56	ND	upregulated	ND	ND	ND
chr3	HAVANA	gene	177990720	178562217	+	ENSG00000197584.7	KCNMB2	ND	downregulated	ND	ND	ND
chr16	HAVANA	gene	1484384	1494557	-	ENSG00000197599.8	CCDC154	ND	upregulated	ND	ND	ND
chr12	HAVANA	gene	8789942	8815484	-	ENSG00000197614.6	MFAP5	downregulated	ND	ND	ND	ND
chr19	HAVANA	gene	12125547	12146556	-	ENSG00000197647.7	ZNF433	ND	upregulated	ND	ND	ND
chr12	HAVANA	gene	124247042	124420753	+	ENSG00000197653.10	DNAH10	ND	upregulated	ND	ND	ND
chr17	HAVANA	gene	36337711	36358166	-	ENSG00000197681.8	TBC1D3	ND	upregulated	ND	ND	ND
chr18	HAVANA	gene	30252634	30353025	-	ENSG00000197705.5	KLHL14	ND	ND	ND	Loss	ND
chr10	HAVANA	gene	105889646	105992120	-	ENSG00000197748.8	WDR96	upregulated	ND	ND	ND	ND
chr12	HAVANA	gene	14920933	14924065	-	ENSG00000197837.3	HIST4H4	upregulated	upregulated	ND	ND	ND
chr6	HAVANA	gene	26199748	26200942	+	ENSG00000197846.3	HIST1H2BF	upregulated	upregulated	ND	ND	ND
chr1	HAVANA	gene	112223252	112298446	-	ENSG00000197852.8	FAM212B	upregulated	ND	ND	ND	ND
chr19	HAVANA	gene	12335501	12405702	-	ENSG00000197857.9	ZNF44	ND	upregulated	ND	ND	ND
chr18	HAVANA	gene	74690783	74845639	-	ENSG00000197971.10	MBP	ND	upregulated	Gain	ND	ND
chr6	HAVANA	gene	10980992	11044547	-	ENSG00000197977.3	ELOVL2	downregulated	downregulated	ND	ND	ND
chr1	HAVANA	gene	28905050	28909495	-	ENSG00000197989.9	SNHG12	ND	upregulated	ND	ND	ND
chr13	HAVANA	gene	61983818	62002220	-	ENSG00000197991.10	PCDH20	ND	downregulated	ND	ND	ND
chr12	HAVANA	gene	57125380	57146157	-	ENSG00000198056.9	PRIM1	downregulated	downregulated	ND	ND	ND
chr7	HAVANA	gene	134212344	134226160	+	ENSG00000198074.5	AKR1B10	upregulated	ND	ND	ND	ND
chr9	HAVANA	gene	113635543	113800981	-	ENSG00000198121.9	LPAR1	ND	downregulated	ND	ND	ND
chr16	HAVANA	gene	28353876	28374829	-	ENSG00000198156.6	NPIPB6	ND	upregulated	ND	ND	ND
chr8	HAVANA	gene	145946298	145981802	-	ENSG00000198169.4	ZNF251	ND	upregulated	ND	ND	ND
chr6	HAVANA	gene	63921351	63922929	+	ENSG00000198225.4	FKBP1C	ND	downregulated	ND	ND	ND
chr17	HAVANA	gene	27046411	27051377	+	ENSG00000198242.9	RPL23A	ND	downregulated	ND	ND	ND
chr10	HAVANA	gene	73079015	73123142	+	ENSG00000198246.7	SLC29A3	upregulated	ND	ND	ND	ND
chr10	HAVANA	gene	44101855	44113351	+	ENSG00000198298.8	ZNF485	ND	upregulated	ND	ND	ND
chr19	HAVANA	gene	12460185	12476719	-	ENSG00000198342.5	ZNF442	ND	upregulated	ND	ND	ND
chr16	HAVANA	gene	69796209	69975644	+	ENSG00000198373.8	WWP2	ND	ND	Loss	ND	ND
chr6	HAVANA	gene	26204858	26206266	+	ENSG00000198518.5	HIST1H4E	upregulated	upregulated	ND	ND	ND
chr15	HAVANA	gene	62359176	62363116	+	ENSG00000198535.5	C2CD4A	ND	downregulated	ND	ND	ND
chr19	HAVANA	gene	11670189	11729950	+	ENSG00000198551.5	ZNF627	ND	upregulated	ND	ND	ND
chr14	HAVANA	gene	55405668	55493823	-	ENSG00000198554.7	WDHD1	downregulated	ND	ND	ND	ND
chr8	HAVANA	gene	143692405	143696833	-	ENSG00000198576.2	ARC	ND	upregulated	ND	ND	ND
chr1	HAVANA	gene	237205505	237997288	+	ENSG00000198626.11	RYR2	ND	downregulated	ND	ND	ND
chr19	HAVANA	gene	52932440	52955568	+	ENSG00000198633.6	ZNF534	upregulated	ND	ND	ND	ND
chr1	HAVANA	gene	569756	570302	+	ENSG00000198744.5	RP5-857K21.11	upregulated	ND	ND	ND	ND
chr15	HAVANA	gene	32907345	32932150	+	ENSG00000198826.6	ARHGAP11A	downregulated	downregulated	ND	ND	ND
chr1	HAVANA	gene	228337553	228347527	+	ENSG00000198835.3	GJC2	ND	upregulated	ND	ND	ND
chr15	HAVANA	gene	91509270	91538859	-	ENSG00000198901.9	PRC1	downregulated	downregulated	ND	ND	ND
chr17	HAVANA	gene	45771447	45789416	+	ENSG00000198933.5	TBKBP1	ND	upregulated	ND	ND	ND
chr6	HAVANA	gene	37450696	37467698	-	ENSG00000198937.8	CCDC167	ND	downregulated	ND	ND	ND
chr20	ENSEMBL	gene	3898141	3898218	+	ENSG00000199024.1	MIR103A2	ND	upregulated	ND	ND	ND
chr5	ENSEMBL	gene	156241141	156241245	+	ENSG00000199468.1	RNU6-556P	ND	ND	ND	ND	Gain
chr18	ENSEMBL	gene	7995568	7995782	+	ENSG00000199856.1	U3	ND	ND	ND	ND	Gain
chr11	ENSEMBL	gene	124506355	124506488	+	ENSG00000200278.1	RNA5SP352	ND	upregulated	ND	ND	ND
chr6	ENSEMBL	gene	133138358	133138487	+	ENSG00000200534.1	SNORA33	ND	upregulated	ND	ND	ND
chr2	ENSEMBL	gene	42939880	42939987	+	ENSG00000200550.1	RNU6-137P	ND	downregulated	ND	ND	ND
chr6	ENSEMBL	gene	52860418	52860748	+	ENSG00000202198.1	RN7SK	upregulated	upregulated	ND	ND	ND
chr12	ENSEMBL	gene	120729566	120729706	-	ENSG00000202538.1	RNU4-2	downregulated	ND	ND	ND	ND
chr19	HAVANA	gene	53868946	53895470	+	ENSG00000203326.5	ZNF525	ND	upregulated	ND	ND	ND
chr15	ENSEMBL	gene	44589782	44590272	+	ENSG00000203575.1	AC090519.6	ND	ND	Gain	ND	ND
chr1	HAVANA	gene	207974863	208042495	-	ENSG00000203709.5	C1orf132	upregulated	upregulated	ND	ND	ND
chr6	HAVANA	gene	126661320	126670021	+	ENSG00000203760.4	CENPW	downregulated	downregulated	ND	ND	ND
chr6	HAVANA	gene	27777842	27778314	+	ENSG00000203813.4	HIST1H3H	ND	upregulated	ND	ND	ND
chr1	HAVANA	gene	149754245	149783928	-	ENSG00000203814.5	HIST2H2BF	upregulated	upregulated	ND	ND	ND
chr1	HAVANA	gene	149438750	149459549	-	ENSG00000203817.5	FAM72C	ND	downregulated	ND	ND	ND
chr10	HAVANA	gene	51748078	51770259	+	ENSG00000204149.5	AGAP6	ND	upregulated	ND	ND	ND
chr10	HAVANA	gene	51464162	51486327	-	ENSG00000204169.6	AGAP7	ND	upregulated	ND	ND	ND
chr6	HAVANA	gene	33130458	33160276	-	ENSG00000204248.6	COL11A2	ND	upregulated	ND	ND	ND
chr6	HAVANA	gene	32971955	32977389	-	ENSG00000204252.8	HLA-DOA	upregulated	downregulated	ND	ND	ND
chr6	HAVANA	gene	32916390	32936871	-	ENSG00000204257.10	HLA-DMA	upregulated	downregulated	ND	ND	ND
chr17	HAVANA	gene	76103479	76107880	-	ENSG00000204282.3	TNRC6C-AS1	ND	upregulated	ND	ND	ND
chr6	HAVANA	gene	32407619	32412823	+	ENSG00000204287.9	HLA-DRA	ND	downregulated	ND	ND	ND
chr6	HAVANA	gene	32162620	32191844	-	ENSG00000204301.5	NOTCH4	ND	downregulated	ND	ND	ND
chr6	HAVANA	gene	31462658	31478901	+	ENSG00000204516.5	MICB	ND	upregulated	ND	ND	ND
chr6	HAVANA	gene	31079000	31080336	-	ENSG00000204542.2	C6orf15	ND	downregulated	ND	ND	ND
chr6	HAVANA	gene	30457244	30461982	+	ENSG00000204592.5	HLA-E	ND	upregulated	ND	ND	ND
chr6	HAVANA	gene	29690552	29706305	+	ENSG00000204642.9	HLA-F	ND	upregulated	ND	ND	ND
chr19	HAVANA	gene	50553846	50570050	+	ENSG00000204666.3	CTD-2126E3.1	upregulated	ND	ND	ND	ND
chr9	HAVANA	gene	70181520	70216621	-	ENSG00000204778.4	RP11-15J10.1	ND	upregulated	ND	ND	ND
chr9	HAVANA	gene	69204538	69269662	-	ENSG00000204790.8	CBWD6	upregulated	upregulated	ND	ND	ND
chr1	HAVANA	gene	6640061	6649340	+	ENSG00000204859.7	ZBTB48	ND	upregulated	ND	ND	ND
chr19	HAVANA	gene	46543006	46580376	-	ENSG00000204869.4	IGFL4	upregulated	ND	ND	ND	ND
chr5	HAVANA	gene	140710252	140892546	+	ENSG00000204956.4	PCDHGA1	ND	downregulated	ND	ND	ND
chr7	HAVANA	gene	128312342	128326929	+	ENSG00000205085.4	FAM71F2	upregulated	ND	ND	ND	ND
chr4	HAVANA	gene	186347394	186370980	+	ENSG00000205129.4	C4orf47	ND	upregulated	ND	ND	ND
chr4	HAVANA	gene	159587831	159593407	-	ENSG00000205208.4	C4orf46	downregulated	ND	ND	ND	ND
chr17	HAVANA	gene	20739760	20799453	-	ENSG00000205212.3	CCDC144NL	ND	upregulated	ND	ND	ND
chr2	HAVANA	gene	36923833	37041935	+	ENSG00000205221.8	VIT	ND	downregulated	ND	ND	ND
chr20	HAVANA	gene	4050799	4055812	-	ENSG00000205300.3	RP11-352D3.2	upregulated	upregulated	ND	ND	ND
chr12	HAVANA	gene	56146247	56211540	-	ENSG00000205323.4	SARNP	ND	upregulated	ND	ND	ND
chr4	HAVANA	gene	110661852	110723335	-	ENSG00000205403.8	CFI	ND	downregulated	ND	ND	ND
chr7	HAVANA	gene	92728829	92747336	-	ENSG00000205413.3	SAMD9	ND	upregulated	ND	ND	ND
chr14	HAVANA	gene	103566481	103576896	+	ENSG00000205436.3	EXOC3L4	ND	upregulated	ND	ND	ND
chr7	HAVANA	gene	76682095	76688757	-	ENSG00000205482.7	AC007000.12	upregulated	ND	ND	ND	ND
chr7	HAVANA	gene	76178677	76257299	+	ENSG00000205485.9	AC004980.7	ND	upregulated	ND	ND	ND
chr16	HAVANA	gene	29538889	29606395	-	ENSG00000205534.5	RP11-345J4.8	upregulated	upregulated	ND	ND	ND
chr22	HAVANA	gene	51007290	51017899	-	ENSG00000205560.8	CPT1B	ND	upregulated	ND	ND	ND
chr12	HAVANA	gene	40787197	40964632	+	ENSG00000205592.9	MUC19	ND	downregulated	ND	ND	ND
chr19	HAVANA	gene	6467218	6482568	-	ENSG00000205744.5	DENND1C	upregulated	ND	ND	ND	ND
chr16	HAVANA	gene	18428257	18488396	-	ENSG00000205746.5	RP11-1212A22.1	ND	upregulated	ND	ND	ND
chr12	HAVANA	gene	10579453	10594899	-	ENSG00000205809.5	KLRC2	ND	ND	Loss	ND	ND
chr22	HAVANA	gene	32755893	32778039	-	ENSG00000205853.6	RFPL3S	ND	upregulated	ND	ND	ND
chr12	HAVANA	gene	7260648	7275097	+	ENSG00000205885.3	C1RL-AS1	upregulated	ND	ND	ND	ND
chr21	HAVANA	gene	34398153	34401504	+	ENSG00000205927.4	OLIG2	ND	downregulated	ND	ND	ND
chr21	HAVANA	gene	34144411	34266043	+	ENSG00000205930.4	C21orf49	ND	downregulated	ND	ND	ND
chr4	HAVANA	gene	8483997	8514337	+	ENSG00000205959.3	RP11-689P11.2	ND	upregulated	ND	ND	ND
chr5	HAVANA	gene	710475	767067	-	ENSG00000206077.6	ZDHHC11B	ND	upregulated	ND	ND	ND
chr3	HAVANA	gene	167967310	168548387	+	ENSG00000206120.7	EGFEM1P	ND	upregulated	ND	ND	ND
chr6	HAVANA	gene	31368479	31445283	+	ENSG00000206337.6	HCP5	upregulated	upregulated	ND	ND	ND
chr6	HAVANA	gene	29855350	29858259	+	ENSG00000206341.6	HLA-H	ND	upregulated	ND	ND	ND
chr3	HAVANA	gene	130279178	130396999	+	ENSG00000206384.6	COL6A6	downregulated	ND	ND	ND	ND
chr3	HAVANA	gene	100120037	100175163	+	ENSG00000206535.3	LNP1	ND	downregulated	ND	ND	ND
chr3	HAVANA	gene	15491640	15563258	-	ENSG00000206561.8	COLQ	ND	upregulated	ND	ND	ND
chr3	HAVANA	gene	10048102	10052893	-	ENSG00000206567.5	AC022007.5	upregulated	ND	ND	ND	ND
chr16	ENSEMBL	gene	15009314	15009413	-	ENSG00000207425.1	Y_RNA	ND	upregulated	ND	ND	ND
chr6	ENSEMBL	gene	72113254	72113324	-	ENSG00000207827.1	MIR30A	downregulated	downregulated	ND	ND	ND
chr12	ENSEMBL	gene	54385522	54385631	+	ENSG00000207924.1	MIR196A2	upregulated	upregulated	ND	ND	ND
chr14	HAVANA	gene	80663873	80854100	-	ENSG00000211448.7	DIO2	ND	downregulated	ND	ND	ND
chr14	HAVANA	gene	22931924	22934779	+	ENSG00000211829.2	TRDC	ND	downregulated	ND	ND	ND
chr14	HAVANA	gene	22946696	22946758	+	ENSG00000211833.1	TRAJ58	ND	ND	Gain	ND	ND
chr14	HAVANA	gene	22947861	22947923	+	ENSG00000211834.1	TRAJ57	ND	ND	Gain	ND	ND
chr14	HAVANA	gene	22948510	22948571	+	ENSG00000211835.1	TRAJ56	ND	ND	Gain	ND	ND
chr14	HAVANA	gene	106064224	106068065	-	ENSG00000211891.4	IGHE	ND	upregulated	ND	ND	ND
chr20	ENSEMBL	gene	17943353	17943589	-	ENSG00000212232.1	SNORD17	ND	downregulated	ND	ND	ND
chr3	ENSEMBL	gene	52723264	52723331	+	ENSG00000212493.1	SNORD19	ND	upregulated	ND	ND	ND
chr1	ENSEMBL	gene	150854927	150855011	-	ENSG00000212512.1	Y_RNA	ND	ND	Loss	ND	ND
chr3	HAVANA	gene	160150233	160203561	-	ENSG00000213186.3	TRIM59	ND	upregulated	ND	ND	ND
chr12	HAVANA	gene	94817520	94818745	-	ENSG00000213250.5	RBMS2P1	ND	downregulated	ND	ND	ND
chr17	HAVANA	gene	44798948	44799533	-	ENSG00000213326.4	RPS7P11	ND	upregulated	ND	ND	ND
chr5	HAVANA	gene	176728462	176739758	-	ENSG00000213347.6	MXD3	downregulated	downregulated	ND	ND	ND
chr15	HAVANA	gene	90792762	90808199	+	ENSG00000213471.4	TTLL13	upregulated	ND	ND	ND	ND
chr13	HAVANA	gene	21535449	21536334	+	ENSG00000213621.3	RPSAP54	downregulated	downregulated	ND	ND	ND
chr16	HAVANA	gene	28996147	29002104	+	ENSG00000213658.6	LAT	ND	upregulated	ND	ND	ND
chr9	HAVANA	gene	91606362	91619925	+	ENSG00000213694.3	S1PR3	upregulated	ND	ND	ND	ND
chr22	HAVANA	gene	26956492	26957054	+	ENSG00000213707.2	HMGB1P10	ND	downregulated	ND	ND	ND
chr6	HAVANA	gene	31512239	31516204	-	ENSG00000213760.6	ATP6V1G2	ND	downregulated	ND	ND	ND
chr19	HAVANA	gene	53418449	53426723	-	ENSG00000213793.3	ZNF888	ND	upregulated	ND	ND	ND
chr16	HAVANA	gene	10622279	10674555	-	ENSG00000213853.5	EMP2	downregulated	downregulated	ND	ND	ND
chr6	HAVANA	gene	29523292	29527702	-	ENSG00000213886.3	UBD	ND	upregulated	ND	ND	ND
chr2	HAVANA	gene	219940051	220035549	-	ENSG00000213901.6	SLC23A3	ND	upregulated	ND	ND	ND
chr19	HAVANA	gene	42901280	43156507	+	ENSG00000213904.4	LIPE-AS1	upregulated	ND	ND	ND	ND
chr14	HAVANA	gene	24774940	24781259	+	ENSG00000213906.5	LTB4R2	upregulated	upregulated	ND	ND	ND
chr14	HAVANA	gene	24630262	24635774	+	ENSG00000213928.4	IRF9	ND	upregulated	ND	ND	ND
chr19	HAVANA	gene	24097678	24127961	+	ENSG00000213967.6	ZNF726	downregulated	ND	ND	ND	ND
chr14	HAVANA	gene	24028774	24037279	-	ENSG00000213983.7	AP1G2	upregulated	ND	ND	ND	ND
chr19	HAVANA	gene	19375173	19384200	-	ENSG00000213996.8	TM6SF2	upregulated	ND	ND	ND	ND
chr17	HAVANA	gene	62775377	62833272	-	ENSG00000214176.5	PLEKHM1P	ND	upregulated	ND	ND	ND
chr19	HAVANA	gene	10947251	10980466	+	ENSG00000214212.4	C19orf38	ND	upregulated	ND	ND	ND
chr19	HAVANA	gene	11776884	11777845	-	ENSG00000214223.3	HNRNPA1P10	ND	downregulated	ND	ND	ND
chr11	HAVANA	gene	111169565	111179460	+	ENSG00000214290.3	COLCA2	ND	downregulated	ND	ND	ND
chr2	HAVANA	gene	88747726	88752131	-	ENSG00000214336.3	FOXI3	ND	upregulated	ND	ND	ND
chr7	HAVANA	gene	94367964	94368723	+	ENSG00000214342.2	ATP5F1P2	ND	ND	Gain	ND	ND
chr5	HAVANA	gene	172068269	172118543	+	ENSG00000214357.4	NEURL1B	ND	downregulated	ND	ND	ND
chr5	HAVANA	gene	149473860	149474619	+	ENSG00000214485.5	CTB-13H5.1	ND	downregulated	ND	ND	ND
chr14	HAVANA	gene	101245747	101327368	+	ENSG00000214548.10	MEG3	ND	upregulated	ND	ND	ND
chr12	HAVANA	gene	9620148	9728864	+	ENSG00000214776.5	RP11-726G1.1	downregulated	ND	ND	ND	ND
chr7	HAVANA	gene	43980494	44058774	-	ENSG00000214783.5	POLR2J4	ND	upregulated	ND	ND	ND
chr14	HAVANA	gene	50448430	50474238	-	ENSG00000214900.4	C14orf182	upregulated	upregulated	ND	ND	ND
chr16	HAVANA	gene	18411799	18441131	-	ENSG00000214940.4	NPIPA8	ND	upregulated	ND	ND	ND
chr8	HAVANA	gene	92114060	92231464	+	ENSG00000214954.4	LRRC69	ND	upregulated	ND	ND	ND
chr17	HAVANA	gene	7982800	7984883	+	ENSG00000214999.3	AC129492.6	ND	upregulated	ND	ND	ND
chr7	HAVANA	gene	7395834	7575484	-	ENSG00000215018.5	COL28A1	ND	downregulated	ND	ND	ND
chr9	HAVANA	gene	42668608	42714962	+	ENSG00000215126.6	CBWD7	upregulated	upregulated	ND	ND	ND
chr11	HAVANA	gene	1151580	1222364	+	ENSG00000215182.6	MUC5AC	downregulated	ND	ND	ND	ND
chr9	HAVANA	gene	35752987	35756610	-	ENSG00000215183.4	MSMP	ND	downregulated	ND	ND	ND
chr15	HAVANA	gene	30762982	30799826	+	ENSG00000215302.4	CTD-3092A11.1	ND	upregulated	ND	ND	ND
chr22	HAVANA	gene	25028882	25046799	+	ENSG00000215481.4	BCRP3	ND	upregulated	ND	ND	ND
chr22	HAVANA	gene	20383524	20427835	-	ENSG00000215513.7	PI4KAP1	ND	upregulated	ND	ND	ND
chr20	HAVANA	gene	1184098	1188918	+	ENSG00000215595.1	C20orf202	ND	upregulated	ND	ND	ND
chr1	HAVANA	gene	143896452	143913143	-	ENSG00000215784.4	FAM72D	ND	downregulated	ND	ND	ND
chr1	HAVANA	gene	16944751	16971178	-	ENSG00000215908.5	CROCCP2	ND	upregulated	ND	ND	ND
chr6	HAVANA	gene	144521584	144522102	-	ENSG00000217027.1	RP1-83M4.2	ND	downregulated	ND	ND	ND
chr2	HAVANA	gene	10592445	10595678	+	ENSG00000217258.2	AC007249.3	upregulated	upregulated	ND	ND	ND
chr6	HAVANA	gene	26202384	26202882	+	ENSG00000217275.2	RP1-34B20.4	upregulated	upregulated	ND	ND	ND
chr22	HAVANA	gene	50989541	51001334	-	ENSG00000217442.3	SYCE3	ND	downregulated	ND	ND	ND
chr1	HAVANA	gene	995114	1004735	+	ENSG00000217801.5	RP11-465B22.3	ND	upregulated	ND	ND	ND
chr6	HAVANA	gene	148888514	148888790	-	ENSG00000217824.1	SNRPEP6	ND	ND	Gain	ND	ND
chr6	HAVANA	gene	3754333	3755074	+	ENSG00000219992.2	RP11-420L9.2	ND	downregulated	ND	ND	ND
chr19	HAVANA	gene	10415479	10420556	-	ENSG00000220201.3	ZGLP1	ND	upregulated	ND	ND	ND
chr6	HAVANA	gene	149915220	149915679	+	ENSG00000220848.4	RPS18P9	ND	downregulated	ND	ND	ND
chr11	ENSEMBL	gene	5245678	5245869	-	ENSG00000221031.1	CoTC_ribozyme	ND	ND	Gain	Gain	Gain
chr16	ENSEMBL	gene	70563412	70563491	+	ENSG00000221514.1	SNORD111B	ND	ND	Gain	ND	ND
chr12	ENSEMBL	gene	98999652	98999738	+	ENSG00000221625.1	AC013283.1	downregulated	downregulated	ND	ND	ND
chr7	HAVANA	gene	131808091	132333447	-	ENSG00000221866.5	PLXNA4	downregulated	ND	ND	ND	ND
chr17	HAVANA	gene	27400537	27418537	-	ENSG00000221995.4	TIAF1	ND	upregulated	ND	ND	ND
chr1	HAVANA	gene	45274154	45281257	+	ENSG00000222009.4	BTBD19	upregulated	ND	ND	ND	ND
chr3	ENSEMBL	gene	52725394	52725469	+	ENSG00000222345.1	SNORD19	ND	upregulated	ND	ND	ND
chr5	ENSEMBL	gene	137894659	137894728	-	ENSG00000222937.1	SNORD63	ND	upregulated	ND	ND	ND
chr6	ENSEMBL	gene	146661556	146661660	+	ENSG00000222971.1	RNA5SP222	ND	ND	Gain	ND	ND
chr2	ENSEMBL	gene	179007275	179007378	+	ENSG00000223096.1	RNU5E-9P	ND	ND	Gain	ND	ND
chr9	ENSEMBL	gene	114173924	114174022	-	ENSG00000223238.1	RNA5SP294	ND	ND	ND	Loss	ND
chr6	HAVANA	gene	166322290	166401536	-	ENSG00000223414.2	LINC00473	ND	downregulated	ND	ND	ND
chr7	HAVANA	gene	65956083	65958553	-	ENSG00000223473.1	GS1-124K5.3	ND	upregulated	ND	ND	ND
chr9	HAVANA	gene	131486724	131495473	+	ENSG00000223478.1	RP11-545E17.3	ND	downregulated	ND	ND	ND
chr19	HAVANA	gene	12175514	12192380	+	ENSG00000223547.5	ZNF844	ND	upregulated	ND	ND	ND
chr22	HAVANA	gene	20956882	21011201	-	ENSG00000223553.1	SMPD4P1	ND	upregulated	ND	ND	ND
chr7	HAVANA	gene	56355923	56359118	+	ENSG00000223559.1	RP11-700P18.1	ND	ND	ND	ND	Gain
chr19	HAVANA	gene	5558178	5568045	-	ENSG00000223573.2	TINCR	ND	upregulated	ND	ND	ND
chr19	HAVANA	gene	56270380	56274541	+	ENSG00000223638.3	RFPL4A	ND	upregulated	ND	ND	ND
chr1	HAVANA	gene	95051112	95057853	-	ENSG00000223675.1	RP11-86H7.6	ND	downregulated	ND	ND	ND
chr2	HAVANA	gene	91924752	91955465	+	ENSG00000223703.1	AC027612.4	ND	upregulated	ND	ND	ND
chr2	HAVANA	gene	208104588	208394519	-	ENSG00000223725.2	AC007879.5	upregulated	ND	ND	ND	ND
chr21	HAVANA	gene	40110945	40119384	-	ENSG00000223806.3	LINC00114	ND	ND	ND	Gain	ND
chr10	HAVANA	gene	89577685	89605369	+	ENSG00000223820.5	CFL1P1	upregulated	ND	ND	ND	ND
chr7	HAVANA	gene	560028	564869	+	ENSG00000223855.1	AC147651.3	upregulated	ND	ND	ND	ND
chr6	HAVANA	gene	33043703	33054978	+	ENSG00000223865.6	HLA-DPB1	ND	downregulated	ND	ND	ND
chr17	HAVANA	gene	15410180	15410668	+	ENSG00000223878.1	AC005517.3	ND	upregulated	ND	ND	ND
chr7	HAVANA	gene	90219933	90226667	-	ENSG00000223969.1	AC002456.2	ND	downregulated	ND	ND	ND
chr10	HAVANA	gene	127389005	127408135	-	ENSG00000224023.6	RP11-383C5.4	ND	downregulated	ND	ND	ND
chr5	HAVANA	gene	111496223	111499973	+	ENSG00000224032.2	EPB41L4A-AS1	ND	upregulated	ND	ND	ND
chr7	HAVANA	gene	86780739	86781736	-	ENSG00000224046.1	AC005076.5	ND	downregulated	ND	ND	ND
chr3	HAVANA	gene	37185003	37185449	-	ENSG00000224080.1	UBE2FP1	ND	upregulated	ND	ND	ND
chr3	HAVANA	gene	140621036	140621493	+	ENSG00000224085.3	RP11-4H14.1	ND	upregulated	ND	ND	ND
chr2	HAVANA	gene	11988748	12718474	+	ENSG00000224184.1	AC096559.1	ND	downregulated	ND	ND	ND
chr1	HAVANA	gene	119590028	119607408	+	ENSG00000224238.2	WARS2-IT1	ND	downregulated	ND	ND	ND
chr11	HAVANA	gene	5539671	5546185	-	ENSG00000224295.2	AC087380.14	ND	upregulated	ND	ND	ND
chr2	HAVANA	gene	232253687	232259702	+	ENSG00000224376.1	AC017104.6	ND	upregulated	ND	ND	ND
chr17	HAVANA	gene	62075711	62081664	+	ENSG00000224383.3	C17orf72	upregulated	ND	ND	ND	ND
chr19	HAVANA	gene	54712960	54713286	-	ENSG00000224579.1	AC012314.19	ND	ND	Loss	ND	ND
chr1	HAVANA	gene	38512986	38584697	+	ENSG00000224592.1	RP5-884C9.2	upregulated	ND	ND	ND	ND
chr10	HAVANA	gene	80703085	80827652	-	ENSG00000224596.3	ZMIZ1-AS1	ND	upregulated	ND	ND	ND
chr1	HAVANA	gene	110925441	110974982	+	ENSG00000224699.4	LAMTOR5-AS1	upregulated	ND	ND	ND	ND
chr1	HAVANA	gene	150853712	150854159	-	ENSG00000224800.1	RP11-235D19.2	ND	ND	Loss	ND	ND
chr1	HAVANA	gene	168025139	168025660	-	ENSG00000224837.1	GCSHP5	ND	upregulated	ND	ND	ND
chr14	HAVANA	gene	66479548	66480507	-	ENSG00000224861.1	YBX1P1	downregulated	ND	ND	ND	ND
chr21	HAVANA	gene	15399742	15516789	+	ENSG00000224905.2	AP001347.6	ND	downregulated	ND	ND	ND
chr2	HAVANA	gene	173345568	173421324	-	ENSG00000225205.1	AC093818.1	ND	upregulated	ND	ND	ND
chr19	HAVANA	gene	60105	71626	-	ENSG00000225373.4	WASH5P	ND	upregulated	ND	ND	ND
chr1	HAVANA	gene	89873238	89891802	+	ENSG00000225492.2	GBP1P1	ND	upregulated	ND	ND	ND
chr13	HAVANA	gene	78402357	78408085	+	ENSG00000225579.1	EDNRB-AS1	ND	ND	Loss	ND	ND
chr3	HAVANA	gene	42812104	42815127	+	ENSG00000225611.1	RP11-70C1.1	ND	upregulated	ND	ND	ND
chr1	HAVANA	gene	565020	566063	+	ENSG00000225630.1	MTND2P28	upregulated	ND	ND	ND	ND
chr1	HAVANA	gene	25907969	25916847	+	ENSG00000225643.1	RP11-70P17.1	ND	upregulated	ND	ND	ND
chr2	HAVANA	gene	13106910	13147138	-	ENSG00000225649.1	AC064875.2	upregulated	ND	ND	ND	ND
chr17	HAVANA	gene	79780287	79791178	-	ENSG00000225663.3	FAM195B	downregulated	ND	ND	ND	ND
chr11	HAVANA	gene	102621801	102625674	-	ENSG00000225678.2	AP000619.5	ND	upregulated	ND	ND	ND
chr2	HAVANA	gene	105028685	105030466	-	ENSG00000225765.1	AC068535.3	ND	downregulated	ND	ND	ND
chr7	HAVANA	gene	26411764	26416321	-	ENSG00000225792.1	AC004540.4	ND	downregulated	ND	ND	ND
chr1	HAVANA	gene	32826871	32829879	-	ENSG00000225828.1	FAM229A	upregulated	ND	ND	ND	ND
chr2	HAVANA	gene	64370373	64479993	+	ENSG00000225889.3	AC074289.1	upregulated	ND	ND	ND	ND
chr5	HAVANA	gene	55807394	55902059	-	ENSG00000225940.1	AC022431.2	ND	downregulated	ND	ND	ND
chr2	HAVANA	gene	6968645	6980595	-	ENSG00000225964.1	AC017076.5	ND	upregulated	ND	ND	ND
chr1	HAVANA	gene	20510735	20512979	-	ENSG00000225986.1	RP3-340N1.5	ND	downregulated	ND	ND	ND
chr6	HAVANA	gene	138264216	138266939	-	ENSG00000226004.1	RP11-10J5.1	ND	ND	Gain	ND	ND
chr17	HAVANA	gene	32363700	32366891	-	ENSG00000226049.3	TLK2P1	ND	upregulated	ND	ND	ND
chr7	HAVANA	gene	20336331	20351335	+	ENSG00000226097.1	AC099342.1	ND	ND	Loss	ND	ND
chr2	HAVANA	gene	200625267	200715896	-	ENSG00000226124.2	FTCDNL1	ND	downregulated	ND	ND	ND
chr12	HAVANA	gene	73725	91218	+	ENSG00000226210.3	ABC7-42389800N19.1	ND	upregulated	ND	ND	ND
chr6	HAVANA	gene	28129559	28137372	+	ENSG00000226314.3	ZNF192P1	ND	upregulated	ND	ND	ND
chr7	HAVANA	gene	130561495	130598069	-	ENSG00000226380.3	MIR29B1	upregulated	upregulated	ND	ND	ND
chr9	HAVANA	gene	547317	549531	+	ENSG00000226403.1	RP11-31F19.1	ND	downregulated	ND	ND	ND
chr22	HAVANA	gene	29196671	29244547	+	ENSG00000226471.2	CTA-292E10.6	ND	downregulated	ND	ND	ND
chr21	HAVANA	gene	42513427	42520060	-	ENSG00000226496.1	LINC00323	downregulated	ND	ND	ND	ND
chr9	HAVANA	gene	83484673	83486210	-	ENSG00000226798.1	RP11-289F5.1	ND	upregulated	ND	ND	ND
chr1	HAVANA	gene	29194087	29197779	+	ENSG00000226852.2	RP1-212P9.2	ND	downregulated	ND	ND	ND
chr3	HAVANA	gene	186194516	186196159	+	ENSG00000226859.1	RP11-48F14.2	ND	upregulated	Gain	ND	ND
chr6	HAVANA	gene	31539831	31542101	+	ENSG00000226979.4	LTA	ND	upregulated	ND	ND	ND
chr12	HAVANA	gene	3320775	3321096	-	ENSG00000227081.4	RP11-543P15.1	downregulated	downregulated	ND	ND	ND
chr2	HAVANA	gene	105027659	105032070	+	ENSG00000227157.1	AC068535.2	ND	downregulated	ND	ND	ND
chr9	HAVANA	gene	66664325	66665950	+	ENSG00000227318.4	RP11-282E4.1	upregulated	ND	ND	ND	ND
chr21	HAVANA	gene	35552978	35562220	+	ENSG00000227456.3	LINC00310	ND	upregulated	ND	ND	ND
chr7	HAVANA	gene	134233888	134264627	+	ENSG00000227471.4	AKR1B15	ND	upregulated	ND	ND	ND
chr7	HAVANA	gene	35754644	35774497	+	ENSG00000227544.4	AC018647.3	ND	downregulated	ND	ND	ND
chr3	HAVANA	gene	15182887	15183664	+	ENSG00000227578.1	RPS3AP53	ND	ND	ND	ND	Loss
chr9	HAVANA	gene	66516697	66520781	-	ENSG00000227582.2	RP11-262H14.7	ND	ND	ND	ND	Gain
chr20	HAVANA	gene	41597383	41600132	+	ENSG00000227599.1	RP4-753D4.2	ND	ND	ND	ND	Gain
chr21	HAVANA	gene	34285957	34443410	-	ENSG00000227757.1	AP000282.2	ND	downregulated	ND	ND	ND
chr1	HAVANA	gene	246939315	246955687	+	ENSG00000227953.2	RP11-439E19.3	ND	upregulated	ND	ND	ND
chr7	HAVANA	gene	102277474	102312076	-	ENSG00000228049.5	POLR2J2	ND	upregulated	ND	ND	ND
chr2	HAVANA	gene	135573932	135574159	+	ENSG00000228098.1	AC110620.1	ND	ND	ND	ND	Gain
chr21	HAVANA	gene	37732928	37734338	+	ENSG00000228107.1	AP000692.9	ND	upregulated	ND	ND	ND
chr3	HAVANA	gene	196726331	196731615	+	ENSG00000228109.1	MFI2-AS1	ND	downregulated	ND	ND	ND
chr22	HAVANA	gene	23980674	24059543	-	ENSG00000228315.7	GUSBP11	upregulated	upregulated	ND	ND	ND
chr9	HAVANA	gene	131291180	131314689	-	ENSG00000228395.1	RP11-216B9.6	ND	downregulated	ND	ND	ND
chr7	HAVANA	gene	65216129	65228341	+	ENSG00000228409.1	CCT6P1	upregulated	upregulated	ND	ND	ND
chr2	HAVANA	gene	98280680	98319527	+	ENSG00000228486.5	AC017099.3	ND	upregulated	ND	ND	ND
chr17	HAVANA	gene	70017992	70030233	-	ENSG00000228639.2	AC005152.3	ND	downregulated	ND	ND	ND
chr17	HAVANA	gene	44352150	44439130	-	ENSG00000228696.4	ARL17B	ND	upregulated	ND	ND	ND
chr5	HAVANA	gene	79922047	79950802	-	ENSG00000228716.2	DHFR	downregulated	downregulated	ND	ND	ND
chr6	HAVANA	gene	3594481	3624981	-	ENSG00000228793.1	RP1-223B1.1	ND	upregulated	ND	ND	ND
chr7	HAVANA	gene	15728003	15735116	+	ENSG00000229108.1	AC005550.4	ND	downregulated	ND	ND	ND
chr2	HAVANA	gene	210895457	210929080	+	ENSG00000229127.1	AC007038.7	ND	upregulated	ND	ND	ND
chr15	HAVANA	gene	85747141	85778026	-	ENSG00000229212.3	RP11-561C5.4	ND	upregulated	ND	ND	ND
chr1	HAVANA	gene	224905206	224918364	-	ENSG00000229400.1	RP11-3L21.2	ND	upregulated	ND	ND	ND
chr15	HAVANA	gene	44957930	45003514	-	ENSG00000229474.2	PATL2	upregulated	upregulated	ND	ND	ND
chr1	HAVANA	gene	166304121	166304999	+	ENSG00000229588.1	RP11-479J7.2	ND	downregulated	ND	ND	ND
chr3	HAVANA	gene	151980405	151987344	-	ENSG00000229619.3	MBNL1-AS1	downregulated	downregulated	ND	ND	ND
chr17	HAVANA	gene	46800530	46802819	+	ENSG00000229637.2	PRAC2	downregulated	ND	ND	ND	ND
chr9	HAVANA	gene	65487273	65494248	-	ENSG00000229746.1	FAM74A4	ND	downregulated	ND	ND	ND
chr6	HAVANA	gene	12007903	12009089	+	ENSG00000229896.2	RP11-456H18.2	ND	upregulated	ND	ND	ND
chr6	HAVANA	gene	138266503	138293659	+	ENSG00000229922.1	RP11-240M16.1	ND	ND	Gain	ND	ND
chr2	HAVANA	gene	28607276	28617539	-	ENSG00000229951.1	AC104695.3	ND	downregulated	ND	ND	ND
chr1	HAVANA	gene	71547007	71955652	+	ENSG00000229956.5	ZRANB2-AS2	ND	downregulated	ND	ND	ND
chr17	HAVANA	gene	48944040	48987098	+	ENSG00000229980.4	TOB1-AS1	ND	downregulated	ND	ND	ND
chr7	HAVANA	gene	23168797	23169460	+	ENSG00000230042.1	AK3P3	ND	downregulated	ND	ND	ND
chr4	HAVANA	gene	103648431	103651878	-	ENSG00000230069.3	LRRC37A15P	upregulated	upregulated	ND	ND	ND
chr1	HAVANA	gene	180238788	180245359	-	ENSG00000230124.2	RP5-1180C10.2	ND	upregulated	ND	ND	ND
chr7	HAVANA	gene	65874130	65955046	-	ENSG00000230189.2	GS1-124K5.2	upregulated	upregulated	ND	ND	ND
chr16	HAVANA	gene	26043860	26044132	-	ENSG00000230330.1	HMGN2P3	ND	downregulated	ND	ND	ND
chr1	HAVANA	gene	11159732	11162157	+	ENSG00000230337.1	RP4-635E18.6	ND	downregulated	ND	ND	ND
chr15	HAVANA	gene	85051116	85060045	-	ENSG00000230373.4	GOLGA6L5	ND	upregulated	ND	ND	ND
chr2	HAVANA	gene	220163724	220168852	+	ENSG00000230432.1	AC114803.3	ND	upregulated	ND	ND	ND
chr7	HAVANA	gene	1654226	1654961	+	ENSG00000230444.1	TFAMP1	upregulated	ND	ND	ND	ND
chr1	HAVANA	gene	213991094	214160973	-	ENSG00000230461.4	PROX1-AS1	ND	downregulated	ND	ND	ND
chr3	HAVANA	gene	45720535	45730626	-	ENSG00000230530.1	LIMD1-AS1	ND	downregulated	ND	ND	ND
chr10	HAVANA	gene	51535126	51535474	+	ENSG00000230553.1	RP11-481A12.2	ND	ND	ND	ND	Loss
chr13	HAVANA	gene	32872291	32872849	+	ENSG00000230633.1	RP11-37E23.5	ND	downregulated	ND	ND	ND
chr17	HAVANA	gene	14277456	14324343	+	ENSG00000230647.1	AC022816.2	upregulated	ND	ND	ND	ND
chr19	HAVANA	gene	45041045	45124119	-	ENSG00000230666.1	CEACAM22P	ND	upregulated	ND	ND	ND
chr1	HAVANA	gene	8938894	8939953	+	ENSG00000230679.1	ENO1-AS1	ND	downregulated	ND	ND	ND
chr7	HAVANA	gene	128292895	128293719	+	ENSG00000230715.2	RP11-274B21.4	ND	upregulated	ND	ND	ND
chr11	HAVANA	gene	127115	139612	-	ENSG00000230724.5	LINC01001	upregulated	ND	ND	ND	ND
chr1	HAVANA	gene	46160356	46162747	-	ENSG00000230896.1	RP11-767N6.7	ND	downregulated	ND	ND	ND
chr6	HAVANA	gene	10474733	10478735	-	ENSG00000231056.1	RP1-290I10.5	ND	upregulated	ND	ND	ND
chr6	HAVANA	gene	42908102	42916098	+	ENSG00000231113.2	RP3-475N16.1	ND	downregulated	ND	ND	ND
chr19	HAVANA	gene	20451078	20607775	-	ENSG00000231205.7	ZNF826P	downregulated	ND	ND	ND	ND
chr7	HAVANA	gene	65888392	65888880	-	ENSG00000231234.1	SKP1P1	ND	upregulated	ND	ND	ND
chr7	HAVANA	gene	55724461	55746183	-	ENSG00000231317.1	RP11-310H4.6	ND	upregulated	ND	ND	ND
chr1	ENSEMBL	gene	144339738	144521058	+	ENSG00000231360.2	AL592284.1	ND	upregulated	ND	ND	ND
chr6	HAVANA	gene	33032346	33048552	-	ENSG00000231389.3	HLA-DPA1	ND	downregulated	ND	ND	ND
chr9	HAVANA	gene	45108392	45112532	+	ENSG00000231527.1	RP11-374M1.2	ND	downregulated	ND	ND	ND
chr3	HAVANA	gene	177534653	177617012	+	ENSG00000231574.1	RP11-91K9.1	ND	upregulated	ND	ND	ND
chr9	HAVANA	gene	134365873	134365958	+	ENSG00000231587.1	SNORD62B	ND	upregulated	ND	ND	ND
chr2	HAVANA	gene	218148742	218621316	-	ENSG00000231672.2	DIRC3	upregulated	ND	ND	ND	ND
chr17	HAVANA	gene	655900	658576	+	ENSG00000231784.4	DBIL5P	ND	downregulated	ND	ND	ND
chr6	HAVANA	gene	32006042	32009447	+	ENSG00000231852.2	CYP21A2	ND	upregulated	ND	ND	ND
chr9	HAVANA	gene	46577620	46578220	+	ENSG00000231995.2	RP11-111F5.2	ND	downregulated	ND	ND	ND
chr6	HAVANA	gene	28539407	28583989	-	ENSG00000232040.2	SCAND3	ND	upregulated	ND	ND	ND
chr1	HAVANA	gene	155017667	155018594	-	ENSG00000232093.1	RP11-307C12.11	ND	downregulated	ND	ND	ND
chr1	HAVANA	gene	143118704	143211070	-	ENSG00000232274.2	RP11-782C8.2	upregulated	ND	ND	ND	ND
chr3	HAVANA	gene	191747669	191754346	+	ENSG00000232353.1	RP11-655G22.1	ND	ND	Gain	ND	ND
chr21	HAVANA	gene	18811208	18821503	+	ENSG00000232560.2	C21orf37	ND	downregulated	ND	ND	ND
chr20	HAVANA	gene	23337231	23338753	-	ENSG00000232645.1	RP3-322G13.5	ND	downregulated	ND	ND	ND
chr2	HAVANA	gene	200732119	200775882	-	ENSG00000232732.5	AC073043.1	ND	downregulated	ND	ND	ND
chr10	HAVANA	gene	91405039	91410424	+	ENSG00000232936.1	RP11-80H5.2	upregulated	ND	ND	ND	ND
chr7	HAVANA	gene	45022622	45026560	-	ENSG00000232956.4	SNHG15	ND	upregulated	ND	ND	ND
chr9	HAVANA	gene	139615818	139622636	-	ENSG00000233016.2	SNHG7	ND	upregulated	ND	ND	ND
chr1	HAVANA	gene	120925634	120933000	+	ENSG00000233029.3	RP11-439A17.9	ND	upregulated	ND	ND	ND
chr1	HAVANA	gene	149757215	149764576	-	ENSG00000233030.2	RP11-196G18.3	upregulated	upregulated	ND	ND	ND
chr17	HAVANA	gene	20771746	20905589	+	ENSG00000233098.4	RP11-344E13.3	ND	upregulated	ND	ND	ND
chr17	HAVANA	gene	43315395	43319101	-	ENSG00000233175.2	CTD-2020K17.3	upregulated	ND	ND	ND	ND
chr2	HAVANA	gene	54278471	54278897	+	ENSG00000233266.1	HMGB1P31	ND	upregulated	ND	ND	ND
chr1	HAVANA	gene	224802998	224803922	-	ENSG00000233384.1	RP11-100E13.1	ND	downregulated	ND	ND	ND
chr7	HAVANA	gene	22550231	22551618	-	ENSG00000233476.2	EEF1A1P6	ND	downregulated	ND	ND	ND
chr3	HAVANA	gene	44658620	44666289	-	ENSG00000233509.2	ZNF197-AS1	ND	downregulated	ND	ND	ND
chr7	HAVANA	gene	130538479	130613408	+	ENSG00000233559.1	AC016831.7	upregulated	upregulated	ND	ND	ND
chr2	HAVANA	gene	105424030	105469641	-	ENSG00000233639.1	AC018730.1	ND	downregulated	ND	ND	ND
chr13	HAVANA	gene	114518603	114542321	+	ENSG00000233695.1	GAS6-AS1	upregulated	ND	ND	ND	ND
chr9	HAVANA	gene	70662044	70663084	+	ENSG00000233765.1	RP11-154P18.2	ND	downregulated	ND	ND	ND
chr9	HAVANA	gene	132094579	132121817	+	ENSG00000233901.1	RP11-65J3.1	ND	downregulated	ND	ND	ND
chr21	HAVANA	gene	47013568	47017005	+	ENSG00000233922.1	AL133493.2	ND	upregulated	ND	ND	ND
chr11	HAVANA	gene	1592583	1620414	+	ENSG00000233930.3	KRTAP5-AS1	ND	upregulated	ND	ND	ND
chr7	HAVANA	gene	7989484	7990340	-	ENSG00000234141.1	AC009473.1	ND	downregulated	ND	ND	ND
chr1	HAVANA	gene	68962359	69004310	+	ENSG00000234264.1	RP4-694A7.4	downregulated	ND	ND	ND	ND
chr9	HAVANA	gene	70921444	70945542	+	ENSG00000234394.4	RP11-561O23.5	ND	upregulated	ND	ND	ND
chr19	HAVANA	gene	44080952	44088116	+	ENSG00000234465.6	PINLYP	ND	upregulated	ND	ND	ND
chr1	HAVANA	gene	89569968	89570450	-	ENSG00000234518.1	PTGES3P1	ND	upregulated	ND	ND	ND
chr1	HAVANA	gene	9242263	9252148	+	ENSG00000234546.2	RP3-510D11.2	upregulated	ND	ND	ND	ND
chr1	HAVANA	gene	149372292	149379646	-	ENSG00000234571.1	RP5-998N21.4	ND	upregulated	ND	ND	ND
chr7	HAVANA	gene	64498732	64535091	+	ENSG00000234585.2	CCT6P3	upregulated	upregulated	ND	ND	ND
chr1	HAVANA	gene	146986158	146989699	-	ENSG00000234610.1	LINC00624	ND	upregulated	ND	ND	ND
chr3	HAVANA	gene	43391136	43393454	-	ENSG00000234617.1	SNRK-AS1	downregulated	upregulated	ND	ND	ND
chr1	HAVANA	gene	201969222	201979481	-	ENSG00000234678.1	RP11-465N4.4	ND	upregulated	ND	ND	ND
chr22	HAVANA	gene	18821207	18821951	+	ENSG00000234764.2	AC008132.12	ND	upregulated	ND	ND	ND
chr9	HAVANA	gene	130873450	130881013	-	ENSG00000234771.2	RP11-395P17.3	ND	upregulated	ND	ND	ND
chr1	HAVANA	gene	59250823	59365384	+	ENSG00000234807.4	RP4-794H19.2	ND	downregulated	ND	ND	ND
chr3	HAVANA	gene	161146915	161147398	-	ENSG00000234851.3	RP11-3P17.3	downregulated	ND	ND	ND	ND
chr21	HAVANA	gene	26934221	26947480	+	ENSG00000234883.2	MIR155HG	ND	upregulated	ND	ND	ND
chr1	HAVANA	gene	142803224	142816004	-	ENSG00000234978.1	RP11-423O2.5	ND	downregulated	ND	ND	ND
chr21	HAVANA	gene	44068381	44071354	-	ENSG00000235023.1	AP001626.2	ND	downregulated	ND	ND	ND
chr3	HAVANA	gene	143574581	143574985	-	ENSG00000235110.4	RP11-8J23.1	ND	ND	ND	ND	Gain
chr22	HAVANA	gene	46463236	46465771	-	ENSG00000235159.1	RP6-109B7.4	ND	downregulated	ND	ND	ND
chr5	HAVANA	gene	169758433	169760883	+	ENSG00000235172.3	CTB-114C7.3	ND	downregulated	ND	ND	ND
chr6	HAVANA	gene	74082831	74082986	-	ENSG00000235174.1	RPL39P3	ND	downregulated	ND	ND	ND
chr20	HAVANA	gene	30774280	30778330	-	ENSG00000235217.5	TSPY26P	upregulated	ND	ND	ND	ND
chr1	HAVANA	gene	114466622	114472114	-	ENSG00000235527.2	RP5-1073O3.7	ND	downregulated	ND	ND	ND
chr1	HAVANA	gene	63154153	63176365	+	ENSG00000235545.1	RP11-230B22.1	ND	upregulated	ND	ND	ND
chr1	HAVANA	gene	11669588	11673412	+	ENSG00000235643.1	RP1-69M21.2	ND	upregulated	ND	ND	ND
chr2	HAVANA	gene	136268116	136269513	-	ENSG00000235651.1	AC064850.4	downregulated	ND	ND	ND	ND
chr2	HAVANA	gene	175584505	175585526	+	ENSG00000235655.2	H3F3AP4	ND	downregulated	ND	ND	ND
chr6	HAVANA	gene	33244917	33252609	+	ENSG00000235863.2	B3GALT4	ND	downregulated	ND	ND	ND
chr22	HAVANA	gene	31318295	31328436	+	ENSG00000235989.3	MORC2-AS1	ND	ND	Loss	ND	ND
chr7	HAVANA	gene	47661537	47669491	+	ENSG00000236078.1	AC095067.1	ND	upregulated	ND	ND	ND
chr1	HAVANA	gene	94784035	94790125	-	ENSG00000236098.1	RP11-148B18.4	ND	upregulated	ND	ND	ND
chr2	HAVANA	gene	118591513	118599234	+	ENSG00000236255.1	AC009404.2	ND	upregulated	ND	ND	ND
chr2	HAVANA	gene	114356606	114359144	-	ENSG00000236397.2	DDX11L2	upregulated	ND	ND	ND	ND
chr7	HAVANA	gene	93652145	93695973	+	ENSG00000236453.1	AC003092.1	ND	upregulated	ND	ND	ND
chr10	HAVANA	gene	53990502	54073888	-	ENSG00000236671.3	PRKG1-AS1	ND	downregulated	ND	ND	ND
chr6	HAVANA	gene	53794820	53862465	+	ENSG00000236740.2	RP11-411K7.1	ND	ND	Gain	ND	ND
chr9	HAVANA	gene	44076368	44118444	-	ENSG00000236816.2	ANKRD20A7P	ND	upregulated	ND	ND	ND
chr2	HAVANA	gene	47558199	47571656	+	ENSG00000236824.1	BCYRN1	ND	downregulated	ND	ND	ND
chr5	HAVANA	gene	95187936	95195837	+	ENSG00000236882.3	C5orf27	ND	upregulated	ND	ND	ND
chr12	HAVANA	gene	3427884	3434509	+	ENSG00000236908.2	RP5-1063M23.2	upregulated	ND	ND	ND	ND
chr4	HAVANA	gene	70657590	70679606	-	ENSG00000236959.1	SULT1D1P	ND	ND	ND	ND	Gain
chr20	HAVANA	gene	16838607	16844793	-	ENSG00000236985.1	RP5-1195D24.1	ND	upregulated	ND	ND	ND
chr7	HAVANA	gene	109599275	109600241	-	ENSG00000237064.1	EIF3IP1	ND	ND	ND	ND	Gain
chr7	HAVANA	gene	29251918	29252830	+	ENSG00000237065.2	NANOGP4	ND	ND	Gain	ND	ND
chr16	HAVANA	gene	22448329	22503541	+	ENSG00000237296.5	SMG1P1	ND	upregulated	ND	ND	ND
chr7	HAVANA	gene	65958693	65960461	+	ENSG00000237310.1	GS1-124K5.4	ND	downregulated	ND	ND	ND
chr1	HAVANA	gene	714150	745440	+	ENSG00000237491.4	RP11-206L10.9	ND	upregulated	ND	ND	ND
chr6	HAVANA	gene	32709119	32714992	+	ENSG00000237541.3	HLA-DQA2	ND	downregulated	ND	ND	ND
chr21	HAVANA	gene	32931558	32932800	+	ENSG00000237594.2	AP000251.3	ND	downregulated	ND	ND	ND
chr20	HAVANA	gene	48780001	48782639	-	ENSG00000237595.2	RP11-112L6.3	ND	downregulated	ND	ND	ND
chr6	HAVANA	gene	136415853	136546733	-	ENSG00000237596.2	RP13-143G15.4	upregulated	ND	ND	ND	ND
chr6	HAVANA	gene	33359313	33377701	+	ENSG00000237649.3	KIFC1	downregulated	downregulated	ND	ND	ND
chr5	HAVANA	gene	150226085	150280298	+	ENSG00000237693.4	IRGM	ND	upregulated	ND	ND	ND
chr10	HAVANA	gene	46201879	46222679	-	ENSG00000237840.2	FAM21FP	ND	upregulated	ND	ND	ND
chr6	HAVANA	gene	160007987	160010201	-	ENSG00000237927.1	RP3-393E18.2	ND	upregulated	ND	ND	ND
chr1	HAVANA	gene	44410042	44412223	-	ENSG00000237950.1	RP11-7O11.3	ND	upregulated	ND	ND	ND
chr1	HAVANA	gene	566454	567996	+	ENSG00000237973.1	hsa-mir-6723	upregulated	ND	ND	ND	ND
chr22	HAVANA	gene	31298206	31298768	+	ENSG00000237977.1	EIF4HP2	ND	upregulated	ND	ND	ND
chr1	HAVANA	gene	212827341	212838776	-	ENSG00000237980.1	RP11-338C15.3	ND	downregulated	ND	ND	ND
chr1	HAVANA	gene	89295	133566	-	ENSG00000238009.2	RP11-34P13.7	ND	upregulated	ND	ND	ND
chr1	HAVANA	gene	79131957	79132380	+	ENSG00000238015.2	RP4-641G12.3	ND	upregulated	ND	ND	ND
chr5	HAVANA	gene	180733503	180755068	+	ENSG00000238035.4	AC138035.2	ND	upregulated	ND	ND	ND
chr16	HAVANA	gene	29819966	29823306	-	ENSG00000238045.5	AC009133.14	upregulated	ND	ND	ND	ND
chr17	HAVANA	gene	44588877	44633016	+	ENSG00000238083.3	LRRC37A2	ND	upregulated	ND	ND	ND
chr12	HAVANA	gene	100550135	100567437	-	ENSG00000238105.3	GOLGA2B	ND	upregulated	ND	ND	ND
chr2	HAVANA	gene	174031174	174146764	-	ENSG00000238133.2	MLK7-AS1	ND	upregulated	ND	ND	ND
chr1	HAVANA	gene	143377281	143401533	+	ENSG00000238261.5	RP11-435B5.5	upregulated	ND	ND	ND	ND
chr21	ENSEMBL	gene	33036619	33036795	+	ENSG00000238390.1	SNORA81	ND	upregulated	ND	ND	ND
chr8	ENSEMBL	gene	41901022	41901093	-	ENSG00000238966.1	SNORD112	ND	ND	Gain	ND	ND
chr2	HAVANA	gene	47043836	47086146	+	ENSG00000239332.1	AC016722.2	ND	upregulated	ND	ND	ND
chr3	HAVANA	gene	181251965	181253669	-	ENSG00000239381.1	RP11-4B14.3	ND	downregulated	ND	ND	ND
chr19	HAVANA	gene	36500022	36505141	-	ENSG00000239382.6	ALKBH6	upregulated	ND	ND	ND	ND
chr3	HAVANA	gene	98433174	98451495	-	ENSG00000239445.1	ST3GAL6-AS1	downregulated	ND	ND	ND	ND
chr2	HAVANA	gene	170366212	170382772	+	ENSG00000239474.2	KLHL41	ND	downregulated	ND	ND	ND
chr3	HAVANA	gene	123304389	123363415	+	ENSG00000239523.1	MYLK-AS1	ND	downregulated	ND	ND	ND
chr17	HAVANA	gene	46634624	46637695	+	ENSG00000239552.2	HOXB-AS2	ND	downregulated	ND	ND	ND
chr3	HAVANA	gene	63989698	63997824	+	ENSG00000239653.1	PSMD6-AS2	ND	upregulated	ND	ND	ND
chr22	HAVANA	gene	39436924	39483748	+	ENSG00000239713.3	APOBEC3G	upregulated	ND	ND	ND	ND
chr17	ENSEMBL	gene	2584242	2584528	+	ENSG00000239884.2	RN7SL608P	ND	upregulated	ND	ND	ND
chr1	HAVANA	gene	104096437	104122156	+	ENSG00000240038.2	AMY2B	upregulated	ND	ND	ND	ND
chr12	HAVANA	gene	68946775	68947662	-	ENSG00000240087.3	RP11-254B13.1	downregulated	ND	ND	ND	ND
chr3	HAVANA	gene	178976816	178979061	-	ENSG00000240429.1	LRRFIP1P1	ND	upregulated	ND	ND	ND
chr18	ENSEMBL	gene	48633124	48633416	-	ENSG00000240820.2	RN7SL695P	ND	upregulated	ND	ND	ND
chr9	HAVANA	gene	69174213	69179458	-	ENSG00000240907.1	BX255923.3	ND	upregulated	ND	ND	ND
chr10	HAVANA	gene	91454052	91457685	-	ENSG00000240996.1	RP11-80H5.7	ND	downregulated	ND	ND	ND
chr19	HAVANA	gene	43715943	43752798	-	ENSG00000241104.1	CEACAMP10	ND	upregulated	ND	ND	ND
chr3	HAVANA	gene	147795946	147805816	+	ENSG00000241131.1	RP11-639B1.1	ND	downregulated	ND	ND	ND
chr11	HAVANA	gene	36018776	36019225	-	ENSG00000241228.1	RP5-916O11.1	ND	ND	ND	Loss	ND
chr17	HAVANA	gene	15468798	15522826	-	ENSG00000241322.4	CDRT1	ND	upregulated	ND	ND	ND
chr15	HAVANA	gene	90231168	90231474	-	ENSG00000241362.2	RPL36AP43	ND	upregulated	ND	ND	ND
chr2	HAVANA	gene	160625364	160654753	-	ENSG00000241399.2	CD302	ND	downregulated	ND	ND	ND
chr3	HAVANA	gene	81295730	81346496	-	ENSG00000241593.1	RP11-520D19.2	upregulated	ND	ND	ND	ND
chr3	HAVANA	gene	108262214	108262722	-	ENSG00000241634.1	RP11-381E24.1	downregulated	ND	ND	ND	ND
chr3	HAVANA	gene	142842204	142850735	+	ENSG00000241679.2	RP11-80H8.4	ND	downregulated	ND	ND	ND
chr3	HAVANA	gene	64670585	64997143	+	ENSG00000241684.1	ADAMTS9-AS2	ND	upregulated	ND	ND	ND
chr3	HAVANA	gene	152557179	152559228	+	ENSG00000241732.1	RP11-38P22.2	ND	downregulated	ND	ND	ND
chr12	HAVANA	gene	66151800	66220754	-	ENSG00000241749.3	RPSAP52	ND	upregulated	ND	ND	ND
chr15	HAVANA	gene	65134088	65160206	+	ENSG00000241839.5	PLEKHO2	upregulated	ND	ND	ND	ND
chr9	HAVANA	gene	112542769	112934792	+	ENSG00000241978.5	AKAP2	ND	upregulated	ND	ND	ND
chr7	HAVANA	gene	99933702	99949523	+	ENSG00000242294.2	STAG3L5P	ND	upregulated	ND	ND	ND
chr10	HAVANA	gene	75475601	75490227	-	ENSG00000242338.2	BMS1P4	upregulated	upregulated	ND	ND	ND
chr1	HAVANA	gene	11901074	11908136	+	ENSG00000242349.1	NPPA-AS1	ND	upregulated	ND	ND	ND
chr6	HAVANA	gene	32902406	32908847	-	ENSG00000242574.4	HLA-DMB	ND	downregulated	ND	ND	ND
chr1	HAVANA	gene	149754433	149783312	-	ENSG00000242663.1	RP11-196G18.21	ND	upregulated	ND	ND	ND
chr1	HAVANA	gene	142697653	142729971	-	ENSG00000242676.3	ANKRD20A12P	upregulated	ND	ND	ND	ND
chr7	HAVANA	gene	98610788	98645863	+	ENSG00000242687.2	AC004893.11	downregulated	ND	ND	ND	ND
chr7	HAVANA	gene	4815253	4833943	+	ENSG00000242802.2	AP5Z1	ND	upregulated	ND	ND	ND
chr3	HAVANA	gene	180707558	181554668	+	ENSG00000242808.3	SOX2-OT	ND	downregulated	ND	ND	ND
chr7	HAVANA	gene	92097694	92107300	-	ENSG00000242950.2	ERVW-1	ND	upregulated	ND	ND	ND
chr13	HAVANA	gene	25141011	25171814	+	ENSG00000243008.2	RP11-556N21.1	ND	upregulated	ND	ND	ND
chr3	HAVANA	gene	153742190	153839121	-	ENSG00000243069.3	ARHGEF26-AS1	ND	downregulated	ND	ND	ND
chr3	HAVANA	gene	156893012	157099054	+	ENSG00000243176.1	RP11-550I24.2	ND	downregulated	ND	ND	ND
chr3	HAVANA	gene	149795281	149797904	-	ENSG00000243321.2	snoU13	ND	downregulated	ND	ND	ND
chr13	HAVANA	gene	52741844	52768600	-	ENSG00000243406.2	MRPS31P5	upregulated	upregulated	ND	ND	ND
chr7	HAVANA	gene	97598317	97601566	-	ENSG00000243554.1	AC004967.7	ND	upregulated	ND	ND	ND
chr6	HAVANA	gene	31895475	31919861	+	ENSG00000243649.4	CFB	ND	upregulated	ND	ND	ND
chr7	HAVANA	gene	128294023	128294776	+	ENSG00000243679.1	RP11-274B21.3	ND	upregulated	ND	ND	ND
chr1	HAVANA	gene	226073982	226099082	-	ENSG00000243709.1	LEFTY1	ND	upregulated	ND	ND	ND
chr16	HAVANA	gene	22490442	22547842	+	ENSG00000243716.6	NPIPB5	ND	upregulated	ND	ND	ND
chr6	HAVANA	gene	30227361	30260791	+	ENSG00000243753.1	HLA-L	upregulated	upregulated	ND	ND	ND
chr22	HAVANA	gene	39410368	39429281	+	ENSG00000243811.3	APOBEC3D	upregulated	ND	ND	ND	ND
chr7	HAVANA	gene	142273056	142273334	-	ENSG00000243889.1	TRBV8-1	ND	ND	Gain	ND	ND
chr1	HAVANA	gene	39997510	40024379	-	ENSG00000243970.1	PPIEL	ND	upregulated	ND	ND	ND
chr2	HAVANA	gene	114586967	114588696	-	ENSG00000244063.1	AC024704.2	ND	downregulated	ND	ND	ND
[truncated: 347 more rows]
